# Supplementary material for: Cicinnus chambersi: a new species of sack-bearer moth (Lepidoptera, Mimallonidae, Cicinninae) from southeastern Arizona, USA
Source: Zookeys. 2020 Apr 30;931:49–71. doi: 10.3897/zookeys.931.50203 (PMC7205858; doi:10.3897/zookeys.931.50203)
Supplement: XML Treatment for Cicinnus chambersi [file zookeys.931.50203-treatment1.xml]

<!DOCTYPE tp:taxon-treatment
  PUBLIC "-//TaxonX//DTD Taxonomic Treatment Publishing DTD v0 20100105//EN" "tax-treatment-NSO.dtd">
<tp:taxon-treatment xmlns:tp="http://www.plazi.org/taxpub"><tp:treatment-meta><kwd-group><label>Taxon classification</label><kwd><named-content xmlns:xlink="http://www.w3.org/1999/xlink" content-type="kingdom">Animalia</named-content></kwd><kwd><named-content xmlns:xlink="http://www.w3.org/1999/xlink" content-type="order">Lepidoptera</named-content></kwd><kwd><named-content xmlns:xlink="http://www.w3.org/1999/xlink" content-type="family">Mimallonidae</named-content></kwd></kwd-group><mixed-citation publication-type="journal"><person-group><name><surname>Laurent</surname><given-names>Ryan A. St</given-names></name><name><surname>Reeves</surname><given-names>Lawrence E.</given-names></name><name><surname>Kawahara</surname><given-names>Akito Y.</given-names></name></person-group><article-title><italic><tp:taxon-name><tp:taxon-name-part taxon-name-part-type="genus" reg="Cicinnus">Cicinnus</tp:taxon-name-part> <tp:taxon-name-part taxon-name-part-type="species" reg="chambersi">chambersi</tp:taxon-name-part></tp:taxon-name></italic>: a new species of sack-bearer moth (<tp:taxon-name><tp:taxon-name-part taxon-name-part-type="order">Lepidoptera</tp:taxon-name-part></tp:taxon-name>, <tp:taxon-name><tp:taxon-name-part taxon-name-part-type="family">Mimallonidae</tp:taxon-name-part></tp:taxon-name>, Cicinninae) from southeastern Arizona, USA</article-title><source>Zookeys</source><day>30</day><month>4</month><year>2020</year><volume>931</volume><fpage>49</fpage><lpage>71</lpage><pub-id pub-id-type="doi">10.3897/zookeys.931.50203</pub-id></mixed-citation></tp:treatment-meta><tp:nomenclature><tp:taxon-name><object-id xmlns:xlink="http://www.w3.org/1999/xlink" content-type="arpha" xlink:type="simple">DC69B8CA-CF5F-550D-A452-3BAD248C8C5B</object-id>
            <tp:taxon-name-part taxon-name-part-type="genus" reg="Cicinnus">Cicinnus</tp:taxon-name-part>
            <tp:taxon-name-part taxon-name-part-type="species" reg="chambersi">chambersi</tp:taxon-name-part>
            <object-id xmlns:xlink="http://www.w3.org/1999/xlink" content-type="zoobank" xlink:type="simple">http://zoobank.org/39AED117-04A1-434F-B3B8-5AD826A3D52E</object-id>
          </tp:taxon-name><tp:taxon-status xmlns:xlink="http://www.w3.org/1999/xlink" xlink:type="simple">sp. nov.</tp:taxon-status><xref ref-type="fig" rid="F2">Figures 2</xref><xref ref-type="fig" rid="F2">, 3</xref><xref ref-type="fig" rid="F3">, 6</xref><xref ref-type="fig" rid="F3">, 7</xref><xref ref-type="fig" rid="F4">, 10</xref><xref ref-type="fig" rid="F5">, 11</xref><xref ref-type="fig" rid="F6">, 15</xref><xref ref-type="fig" rid="F6">, 16</xref><xref ref-type="fig" rid="F8">, 21</xref></tp:nomenclature><tp:treatment-sec sec-type="type material" id="SECID0EJJAE"><title>Type material.</title><p><bold><italic>Holotype</italic>. United States of America</bold> – <bold>Arizona</bold> • Arizona: Santa Cruz. Co., Peña Blanca Lake, Pajarito Mtns., Coronado NF; 750 W MV, 1000W MH, <named-content xmlns:xlink="http://www.w3.org/1999/xlink" content-type="dwc:verbatimCoordinates" xlink:type="simple"><named-content content-type="geo-json" specific-use="{&#34;type&#34;:&#34;Point&#34;,&#34;coordinates&#34;:[-111.084236,31.402057]}" id="NCID0EZJAE" xlink:type="simple">31.402057, -111.084236</named-content></named-content>, 21.VII.2015; leg. L.E. Reeves/ St Laurent dissection 2-20-17:1 <italic><tp:taxon-name><tp:taxon-name-part taxon-name-part-type="genus" reg="Cicinnus">Cicinnus</tp:taxon-name-part></tp:taxon-name></italic> sp./ St Laurent barcode 2-20-17:1 [barcode unsuccessful]/ St Laurent BC 5-6-19:1 [second barcode attempt]/ Holotype ♂ <italic><tp:taxon-name><tp:taxon-name-part taxon-name-part-type="genus" reg="Cicinnus">Cicinnus</tp:taxon-name-part> <tp:taxon-name-part taxon-name-part-type="species" reg="chambersi">chambersi</tp:taxon-name-part></tp:taxon-name></italic> St Laurent, Reeves, Kawahara, 2020 [red label]/ (<abbrev xmlns:xlink="http://www.w3.org/1999/xlink" content-type="institution" xlink:title="McGuire Center for Lepidoptera &amp; Biodiversity, Gainesville, Florida, USA" id="ABBRID0EQKAE" xlink:type="simple">MGCL</abbrev>).</p><fig id="F2" position="float" orientation="portrait"><object-id xmlns:xlink="http://www.w3.org/1999/xlink" content-type="doi" xlink:type="simple">10.3897/zookeys.931.50203.figures2-5</object-id><object-id xmlns:xlink="http://www.w3.org/1999/xlink" content-type="arpha" xlink:type="simple">AF5BC02F-97EE-5D11-8C73-D35698629CB0</object-id><label>Figures 2–5.</label><caption><p><italic><tp:taxon-name><tp:taxon-name-part taxon-name-part-type="genus" reg="Cicinnus">Cicinnus</tp:taxon-name-part></tp:taxon-name></italic> adult male forewing comparison showing the acuter angle of the postmedial line near the apex in <italic><tp:taxon-name><tp:taxon-name-part taxon-name-part-type="genus" reg="Cicinnus">C.</tp:taxon-name-part> <tp:taxon-name-part taxon-name-part-type="species" reg="chambersi">chambersi</tp:taxon-name-part></tp:taxon-name></italic> than in <italic><tp:taxon-name><tp:taxon-name-part taxon-name-part-type="genus" reg="Cicinnus">C.</tp:taxon-name-part> <tp:taxon-name-part taxon-name-part-type="species" reg="melsheimeri">melsheimeri</tp:taxon-name-part></tp:taxon-name></italic><bold>2</bold><italic><tp:taxon-name><tp:taxon-name-part taxon-name-part-type="genus" reg="Cicinnus">C.</tp:taxon-name-part> <tp:taxon-name-part taxon-name-part-type="species" reg="chambersi">chambersi</tp:taxon-name-part></tp:taxon-name></italic> holotype, Arizona <bold>3</bold><italic><tp:taxon-name><tp:taxon-name-part taxon-name-part-type="genus" reg="Cicinnus">C.</tp:taxon-name-part> <tp:taxon-name-part taxon-name-part-type="species" reg="chambersi">chambersi</tp:taxon-name-part></tp:taxon-name></italic> paratype, Arizona <bold>4</bold><italic><tp:taxon-name><tp:taxon-name-part taxon-name-part-type="genus" reg="Cicinnus">C.</tp:taxon-name-part> <tp:taxon-name-part taxon-name-part-type="species" reg="melsheimeri">melsheimeri</tp:taxon-name-part></tp:taxon-name></italic>, Florida <bold>5</bold><italic><tp:taxon-name><tp:taxon-name-part taxon-name-part-type="genus" reg="Cicinnus">C.</tp:taxon-name-part> <tp:taxon-name-part taxon-name-part-type="species" reg="melsheimeri">melsheimeri</tp:taxon-name-part></tp:taxon-name></italic>, New Jersey. Scale bar: 1 cm.</p></caption><graphic xmlns:xlink="http://www.w3.org/1999/xlink" xlink:href="zookeys-931-049-g002.jpg" position="float" orientation="portrait" xlink:type="simple" id="oo_405470.jpg"><uri content-type="original_file" xlink:type="simple">https://binary.pensoft.net/fig/405470</uri></graphic></fig><p><bold><italic>Paratypes</italic>.</bold> (3 ♂, 2 ♀ total) <bold>United States of America</bold> – <bold>Arizona</bold> – <bold>Cochise County</bold> • 1 ♀; Copper Canyon, Huachuca Mts; <named-content xmlns:xlink="http://www.w3.org/1999/xlink" content-type="dwc:verbatimCoordinates" xlink:type="simple"><named-content content-type="geo-json" specific-use="{&#34;type&#34;:&#34;Point&#34;,&#34;coordinates&#34;:[-110.300000,31.363000]}" id="NCID0EDOAE" xlink:type="simple">31.363, -110.300</named-content></named-content>; 6,000 ft [1,828 m]; 4.VII.2018; C.W. Melton [leg.]; photo ID no. 18070692, St Laurent dissection: 5-9-19:1; (<abbrev xmlns:xlink="http://www.w3.org/1999/xlink" content-type="institution" xlink:title="McGuire Center for Lepidoptera &amp; Biodiversity, Gainesville, Florida, USA" id="ABBRID0EIOAE" xlink:type="simple">MGCL</abbrev>). – <bold>Santa Cruz County</bold> • 1 ♂, 1 ♀; California Gulch, Pajarito Mountains; <named-content xmlns:xlink="http://www.w3.org/1999/xlink" content-type="dwc:verbatimCoordinates" xlink:type="simple"><named-content content-type="geo-json" specific-use="{&#34;type&#34;:&#34;Point&#34;,&#34;coordinates&#34;:[-111.245000,31.422000]}" id="NCID0ESOAE" xlink:type="simple">31.422N, 111.245W</named-content></named-content>; 3800 ft [1,158 m]; 27.VII.2017; J.B. Walsh leg.; MV/UV; (<abbrev xmlns:xlink="http://www.w3.org/1999/xlink" xlink:title="B. Walsh Private Collection, Tucson, Arizona, USA" id="ABBRID0EXOAE" xlink:type="simple">BWC</abbrev>) • 1 ♂; Peña Blanca Lake/ Ruby Rd area; 31°23'16"-24'N, 111°05'25"-07'W; 2–4.VIII.2017; James Adams &amp; Lance Durden; light traps, LEP-58833 [<abbrev xmlns:xlink="http://www.w3.org/1999/xlink" content-type="institution" xlink:title="McGuire Center for Lepidoptera &amp; Biodiversity, Gainesville, Florida, USA" id="ABBRID0E2OAE" xlink:type="simple">MGCL</abbrev><abbrev xmlns:xlink="http://www.w3.org/1999/xlink" xlink:title="anchored hybrid enrichment" id="ABBRID0EAPAE" xlink:type="simple">AHE</abbrev> voucher number and St Laurent dissection number], St Laurent BC 5-6-19:2 [barcode]; (<abbrev xmlns:xlink="http://www.w3.org/1999/xlink" content-type="institution" xlink:title="McGuire Center for Lepidoptera &amp; Biodiversity, Gainesville, Florida, USA" id="ABBRID0EEPAE" xlink:type="simple">MGCL</abbrev>) • 1 ♂; Peña Blanca Canyon; <named-content xmlns:xlink="http://www.w3.org/1999/xlink" content-type="dwc:verbatimCoordinates" xlink:type="simple"><named-content content-type="geo-json" specific-use="{&#34;type&#34;:&#34;Point&#34;,&#34;coordinates&#34;:[-111.093500,31.384400]}" id="NCID0EMPAE" xlink:type="simple">31.3844N, 111.0935W</named-content></named-content>; 3.VIII.2017; P. Dennehy leg.; (<abbrev xmlns:xlink="http://www.w3.org/1999/xlink" xlink:title="Collection of Paul J. Dennehy, Pennsylvania, US" id="ABBRID0ERPAE" xlink:type="simple">PJD</abbrev>). Paratypes with the following yellow label: Paratype ♂/ ♀ <italic><tp:taxon-name><tp:taxon-name-part taxon-name-part-type="genus" reg="Cicinnus">Cicinnus</tp:taxon-name-part> <tp:taxon-name-part taxon-name-part-type="species" reg="chambersi">chambersi</tp:taxon-name-part></tp:taxon-name></italic> St Laurent &amp; Reeves, 2020.</p><fig id="F3" position="float" orientation="portrait"><object-id xmlns:xlink="http://www.w3.org/1999/xlink" content-type="doi" xlink:type="simple">10.3897/zookeys.931.50203.figures6-9</object-id><object-id xmlns:xlink="http://www.w3.org/1999/xlink" content-type="arpha" xlink:type="simple">2DA8050E-80E1-5413-BB45-4902E1AE7985</object-id><label>Figures 6–9.</label><caption><p>Adult ♂ <italic><tp:taxon-name><tp:taxon-name-part taxon-name-part-type="genus" reg="Cicinnus">Cicinnus</tp:taxon-name-part></tp:taxon-name></italic><bold>a</bold> dorsal <bold>b</bold> ventral <bold>6</bold><italic><tp:taxon-name><tp:taxon-name-part taxon-name-part-type="genus" reg="Cicinnus">C.</tp:taxon-name-part> <tp:taxon-name-part taxon-name-part-type="species" reg="chambersi">chambersi</tp:taxon-name-part></tp:taxon-name></italic> holotype, USA, Arizona, Santa Cruz Co., Peña Blanca Lake, Pajarito Mtns., Coronado National Forest (<abbrev xmlns:xlink="http://www.w3.org/1999/xlink" content-type="institution" xlink:title="McGuire Center for Lepidoptera &amp; Biodiversity, Gainesville, Florida, USA" id="ABBRID0EARAE" xlink:type="simple">MGCL</abbrev>) <bold>7</bold><italic><tp:taxon-name><tp:taxon-name-part taxon-name-part-type="genus" reg="Cicinnus">C.</tp:taxon-name-part> <tp:taxon-name-part taxon-name-part-type="species" reg="chambersi">chambersi</tp:taxon-name-part></tp:taxon-name></italic> paratype, USA, Arizona, Santa Cruz Co., Peña Blanca Lake/ Ruby Rd area (<abbrev xmlns:xlink="http://www.w3.org/1999/xlink" content-type="institution" xlink:title="McGuire Center for Lepidoptera &amp; Biodiversity, Gainesville, Florida, USA" id="ABBRID0ESRAE" xlink:type="simple">MGCL</abbrev>) <bold>8</bold><italic><tp:taxon-name><tp:taxon-name-part taxon-name-part-type="genus" reg="Cicinnus">C.</tp:taxon-name-part> <tp:taxon-name-part taxon-name-part-type="species" reg="melsheimeri">melsheimeri</tp:taxon-name-part></tp:taxon-name></italic>, USA, Florida, Alachua Co., Micanopy (<abbrev xmlns:xlink="http://www.w3.org/1999/xlink" content-type="institution" xlink:title="McGuire Center for Lepidoptera &amp; Biodiversity, Gainesville, Florida, USA" id="ABBRID0EESAE" xlink:type="simple">MGCL</abbrev>) <bold>9</bold><italic><tp:taxon-name><tp:taxon-name-part taxon-name-part-type="genus" reg="Cicinnus">C.</tp:taxon-name-part> <tp:taxon-name-part taxon-name-part-type="species" reg="chabaudi">chabaudi</tp:taxon-name-part></tp:taxon-name></italic>, Mexico, Oaxaca, ca. 15 km SE San Martín Huamalulpan, Cabañas Yucunuvichi (<abbrev xmlns:xlink="http://www.w3.org/1999/xlink" content-type="institution" xlink:title="McGuire Center for Lepidoptera &amp; Biodiversity, Gainesville, Florida, USA" id="ABBRID0EWSAE" xlink:type="simple">MGCL</abbrev>). Scale bar: 1 cm.</p></caption><graphic xmlns:xlink="http://www.w3.org/1999/xlink" xlink:href="zookeys-931-049-g003.jpg" position="float" orientation="portrait" xlink:type="simple" id="oo_405471.jpg"><uri content-type="original_file" xlink:type="simple">https://binary.pensoft.net/fig/405471</uri></graphic></fig></tp:treatment-sec><tp:treatment-sec sec-type="Additional specimens" id="SECID0EATAE"><title>Additional specimens</title><p>[<bold>not included in type series]. United States of America</bold> – <bold>Arizona</bold> – <bold>Santa Cruz County</bold> • 2 ♂, 1 ♀; California Gulch; <named-content xmlns:xlink="http://www.w3.org/1999/xlink" content-type="dwc:verbatimCoordinates" xlink:type="simple"><named-content content-type="geo-json" specific-use="{&#34;type&#34;:&#34;Point&#34;,&#34;coordinates&#34;:[-111.244450,31.421758]}" id="NCID0EPTAE" xlink:type="simple">31°25'18.33"N, 111°14'40.02"W</named-content></named-content>; 3,790 ft [1,155 m]; 23.VII.2015 [2 ♂], 21.VII.2017 [1 ♀]; E. Rand leg. (Coll. E. Rand, Arizona) • 1 ♂; Peña Blanca Canyon; <named-content xmlns:xlink="http://www.w3.org/1999/xlink" content-type="dwc:verbatimCoordinates" xlink:type="simple"><named-content content-type="geo-json" specific-use="{&#34;type&#34;:&#34;Point&#34;,&#34;coordinates&#34;:[-111.092500,31.388439]}" id="NCID0EXTAE" xlink:type="simple">31°23'18.38"N, 111°5'33.00"W</named-content></named-content>; 3895 ft [1,187 m]; 17.VII.2009; E. Rand leg. (Coll. E. Rand, Arizona) • 1 ♂; Jct. FR 49 &amp; FR 812; <named-content xmlns:xlink="http://www.w3.org/1999/xlink" content-type="dwc:verbatimCoordinates" xlink:type="simple"><named-content content-type="geo-json" specific-use="{&#34;type&#34;:&#34;Point&#34;,&#34;coordinates&#34;:[-110.719428,31.465244]}" id="NCID0E6TAE" xlink:type="simple">31°27'54.88"N, 110°43'9.94"W</named-content></named-content>; 4960’ [1,512 m]; 8.VII.2010; E. Rand leg. (Coll. E. Rand, Arizona).</p></tp:treatment-sec><tp:treatment-sec sec-type="Photographed individual" id="SECID0EEUAE"><title>Photographed individual</title><p>[<bold>not collected and not included in type series]. United States of America</bold> – <bold>Arizona</bold> – <bold>Pima County</bold> • 1 ♀; Box Canyon; <named-content xmlns:xlink="http://www.w3.org/1999/xlink" content-type="dwc:verbatimCoordinates" xlink:type="simple"><named-content content-type="geo-json" specific-use="{&#34;type&#34;:&#34;Point&#34;,&#34;coordinates&#34;:[-110.798744,31.799198]}" id="NCID0ETUAE" xlink:type="simple">31.799198, -110.798744</named-content></named-content>; photographed by Salvador Vitanza, Entomologist (Identifier) at APHIS-PPQ, Arizona (Fig. <xref ref-type="fig" rid="F4">10</xref>).</p><fig id="F4" position="float" orientation="portrait"><object-id xmlns:xlink="http://www.w3.org/1999/xlink" content-type="doi" xlink:type="simple">10.3897/zookeys.931.50203.figure10</object-id><object-id xmlns:xlink="http://www.w3.org/1999/xlink" content-type="arpha" xlink:type="simple">6D13CDB6-A880-5C84-B53A-9CA909274FE8</object-id><label>Figure 10.</label><caption><p>Living adult ♀ <italic><tp:taxon-name><tp:taxon-name-part taxon-name-part-type="genus" reg="Cicinnus">Cicinnus</tp:taxon-name-part> <tp:taxon-name-part taxon-name-part-type="species" reg="chambersi">chambersi</tp:taxon-name-part></tp:taxon-name></italic>. USA, Arizona, Pima Co., Box Canyon, photographed by Salvador Vitanza, Entomologist (used with permission) <bold>a</bold> dorsal <bold>b</bold> anterior <bold>c</bold> lateral.</p></caption><graphic xmlns:xlink="http://www.w3.org/1999/xlink" xlink:href="zookeys-931-049-g004.jpg" position="float" orientation="portrait" xlink:type="simple" id="oo_405472.jpg"><uri content-type="original_file" xlink:type="simple">https://binary.pensoft.net/fig/405472</uri></graphic></fig></tp:treatment-sec><tp:treatment-sec sec-type="diagnosis" id="SECID0E1VAE"><title>Diagnosis.</title><p>In southern Arizona, there are no other moths with which this species could be confused, the only other congener found in the United States, <italic><tp:taxon-name><tp:taxon-name-part taxon-name-part-type="genus" reg="Cicinnus">C.</tp:taxon-name-part> <tp:taxon-name-part taxon-name-part-type="species" reg="melsheimeri">melsheimeri</tp:taxon-name-part></tp:taxon-name></italic>, has not been found to be sympatric with <italic><tp:taxon-name><tp:taxon-name-part taxon-name-part-type="genus" reg="Cicinnus">C.</tp:taxon-name-part> <tp:taxon-name-part taxon-name-part-type="species" reg="chambersi">chambersi</tp:taxon-name-part></tp:taxon-name></italic>, but occurs farther north in mountainous northern Arizona, north of the Mogollon Rim, and northeast into central and northern New Mexico. Because <italic><tp:taxon-name><tp:taxon-name-part taxon-name-part-type="genus" reg="Cicinnus">C.</tp:taxon-name-part> <tp:taxon-name-part taxon-name-part-type="species" reg="chambersi">chambersi</tp:taxon-name-part></tp:taxon-name></italic> and <italic><tp:taxon-name><tp:taxon-name-part taxon-name-part-type="genus" reg="Cicinnus">C.</tp:taxon-name-part> <tp:taxon-name-part taxon-name-part-type="species" reg="melsheimeri">melsheimeri</tp:taxon-name-part></tp:taxon-name></italic> are both found in Arizona, we compare them here, although they are not each other’s closest relatives within <italic><tp:taxon-name><tp:taxon-name-part taxon-name-part-type="genus" reg="Cicinnus">Cicinnus</tp:taxon-name-part></tp:taxon-name></italic> (see remarks later).</p><p><italic><tp:taxon-name><tp:taxon-name-part taxon-name-part-type="genus" reg="Cicinnus">Cicinnus</tp:taxon-name-part> <tp:taxon-name-part taxon-name-part-type="species" reg="melsheimeri">melsheimeri</tp:taxon-name-part></tp:taxon-name></italic> is a somewhat variable species, usually with brown shaded regions along the wing margins, in comparison, <italic><tp:taxon-name><tp:taxon-name-part taxon-name-part-type="genus" reg="Cicinnus">C.</tp:taxon-name-part> <tp:taxon-name-part taxon-name-part-type="species" reg="chambersi">chambersi</tp:taxon-name-part></tp:taxon-name></italic> is more consistently uniformly pink in coloration with a homogenous ground color. The apex of the forewing of <italic><tp:taxon-name><tp:taxon-name-part taxon-name-part-type="genus" reg="Cicinnus">C.</tp:taxon-name-part> <tp:taxon-name-part taxon-name-part-type="species" reg="chambersi">chambersi</tp:taxon-name-part></tp:taxon-name></italic> is much sharper than in <italic><tp:taxon-name><tp:taxon-name-part taxon-name-part-type="genus" reg="Cicinnus">C.</tp:taxon-name-part> <tp:taxon-name-part taxon-name-part-type="species" reg="melsheimeri">melsheimeri</tp:taxon-name-part></tp:taxon-name></italic>, and the postmedial line of the forewing more distinctly forms a right or acute angle near the apex of the forewing, whereas this same angle is more obtuse in <italic><tp:taxon-name><tp:taxon-name-part taxon-name-part-type="genus" reg="Cicinnus">C.</tp:taxon-name-part> <tp:taxon-name-part taxon-name-part-type="species" reg="melsheimeri">melsheimeri</tp:taxon-name-part></tp:taxon-name></italic> (see Figs <xref ref-type="fig" rid="F2">2–5</xref>, where males are shown, the same distinction is observed in females as well. Line thickness and development of discal spots are rather variable characteristics in both species).</p><p>Genitalia of the two species of <italic><tp:taxon-name><tp:taxon-name-part taxon-name-part-type="genus" reg="Cicinnus">Cicinnus</tp:taxon-name-part></tp:taxon-name></italic> in Arizona are structurally very distinct, although they both have the characteristics deemed apomorphic of <italic><tp:taxon-name><tp:taxon-name-part taxon-name-part-type="genus" reg="Cicinnus">Cicinnus</tp:taxon-name-part></tp:taxon-name></italic><italic>sensu stricto</italic> as defined by <xref ref-type="bibr" rid="B28">St Laurent and Kawahara (2019)</xref>. Fundamental differences in male genitalia of the two species in question are: <italic><tp:taxon-name><tp:taxon-name-part taxon-name-part-type="genus" reg="Cicinnus">C.</tp:taxon-name-part> <tp:taxon-name-part taxon-name-part-type="species" reg="melsheimeri">melsheimeri</tp:taxon-name-part></tp:taxon-name></italic> bears elongated vincular arms (Fig. <xref ref-type="fig" rid="F7">17</xref>) which are naturally held along a ventral channel on the valvae, <italic><tp:taxon-name><tp:taxon-name-part taxon-name-part-type="genus" reg="Cicinnus">C.</tp:taxon-name-part> <tp:taxon-name-part taxon-name-part-type="species" reg="chambersi">chambersi</tp:taxon-name-part></tp:taxon-name></italic> and all other <italic><tp:taxon-name><tp:taxon-name-part taxon-name-part-type="genus" reg="Cicinnus">Cicinnus</tp:taxon-name-part></tp:taxon-name></italic> lack vincular arms; the valvae of both <italic><tp:taxon-name><tp:taxon-name-part taxon-name-part-type="genus" reg="Cicinnus">C.</tp:taxon-name-part> <tp:taxon-name-part taxon-name-part-type="species" reg="melsheimeri">melsheimeri</tp:taxon-name-part></tp:taxon-name></italic> and <italic><tp:taxon-name><tp:taxon-name-part taxon-name-part-type="genus" reg="Cicinnus">C.</tp:taxon-name-part> <tp:taxon-name-part taxon-name-part-type="species" reg="chambersi">chambersi</tp:taxon-name-part></tp:taxon-name></italic> are mostly membranous, but in <italic><tp:taxon-name><tp:taxon-name-part taxon-name-part-type="genus" reg="Cicinnus">C.</tp:taxon-name-part> <tp:taxon-name-part taxon-name-part-type="species" reg="melsheimeri">melsheimeri</tp:taxon-name-part></tp:taxon-name></italic> they are even more so and are dorso-ventrally wider than laterally, whereas in <italic><tp:taxon-name><tp:taxon-name-part taxon-name-part-type="genus" reg="Cicinnus">C.</tp:taxon-name-part> <tp:taxon-name-part taxon-name-part-type="species" reg="chambersi">chambersi</tp:taxon-name-part></tp:taxon-name></italic> the valvae are squarer with a more substantially sclerotized costal half; the juxtal complex in <italic><tp:taxon-name><tp:taxon-name-part taxon-name-part-type="genus" reg="Cicinnus">C.</tp:taxon-name-part> <tp:taxon-name-part taxon-name-part-type="species" reg="chambersi">chambersi</tp:taxon-name-part></tp:taxon-name></italic> is bifurcated on either side of the phallus but ends in a singular upward curling terminus on either side of the phallus in <italic><tp:taxon-name><tp:taxon-name-part taxon-name-part-type="genus" reg="Cicinnus">C.</tp:taxon-name-part> <tp:taxon-name-part taxon-name-part-type="species" reg="melsheimeri">melsheimeri</tp:taxon-name-part></tp:taxon-name></italic>. Female genitalia of <italic><tp:taxon-name><tp:taxon-name-part taxon-name-part-type="genus" reg="Cicinnus">C.</tp:taxon-name-part> <tp:taxon-name-part taxon-name-part-type="species" reg="chambersi">chambersi</tp:taxon-name-part></tp:taxon-name></italic> are typical of <italic><tp:taxon-name><tp:taxon-name-part taxon-name-part-type="genus" reg="Cicinnus">Cicinnus</tp:taxon-name-part></tp:taxon-name></italic>, differing from those of <italic><tp:taxon-name><tp:taxon-name-part taxon-name-part-type="genus" reg="Cicinnus">C.</tp:taxon-name-part> <tp:taxon-name-part taxon-name-part-type="species" reg="melsheimeri">melsheimeri</tp:taxon-name-part></tp:taxon-name></italic> by the narrower dorsal projection of the VIII segment, more well-developed anterior and posterior apophyses, a ductus bursae that is at least five times longer in length, and an elongated corpus bursae that is roughly four times the length of that of <italic><tp:taxon-name><tp:taxon-name-part taxon-name-part-type="genus" reg="Cicinnus">C.</tp:taxon-name-part> <tp:taxon-name-part taxon-name-part-type="species" reg="melsheimeri">melsheimeri</tp:taxon-name-part></tp:taxon-name></italic> (compare Figs <xref ref-type="fig" rid="F8">21</xref>, <xref ref-type="fig" rid="F8">23</xref>).</p><p>The differences between <italic><tp:taxon-name><tp:taxon-name-part taxon-name-part-type="genus" reg="Cicinnus">C.</tp:taxon-name-part> <tp:taxon-name-part taxon-name-part-type="species" reg="chambersi">chambersi</tp:taxon-name-part></tp:taxon-name></italic> and the other Mexican <italic><tp:taxon-name><tp:taxon-name-part taxon-name-part-type="genus" reg="Cicinnus">Cicinnus</tp:taxon-name-part></tp:taxon-name></italic> species are less obvious. The only names currently applied to similar Mexican species are <italic><tp:taxon-name><tp:taxon-name-part taxon-name-part-type="genus" reg="Cicinnus">C.</tp:taxon-name-part> <tp:taxon-name-part taxon-name-part-type="species" reg="chabaudi">chabaudi</tp:taxon-name-part></tp:taxon-name></italic> Dyar, 1914 (Figs <xref ref-type="fig" rid="F3">9</xref>, <xref ref-type="fig" rid="F7">18</xref>), and <italic><tp:taxon-name><tp:taxon-name-part taxon-name-part-type="genus" reg="Cicinnus">C.</tp:taxon-name-part> <tp:taxon-name-part taxon-name-part-type="species" reg="mexicana">mexicana</tp:taxon-name-part></tp:taxon-name></italic> (Figs <xref ref-type="fig" rid="F5">14</xref>, <xref ref-type="fig" rid="F7">20</xref>), the latter which includes at least two cryptic species (see remarks and additional discussion below). <italic><tp:taxon-name><tp:taxon-name-part taxon-name-part-type="genus" reg="Cicinnus">Cicinnus</tp:taxon-name-part> <tp:taxon-name-part taxon-name-part-type="species" reg="chabaudi">chabaudi</tp:taxon-name-part></tp:taxon-name></italic> is restricted to arid south-central Mexico in the vicinity of the Distrito Federal, this species is more darkly maculated than <italic><tp:taxon-name><tp:taxon-name-part taxon-name-part-type="genus" reg="Cicinnus">C.</tp:taxon-name-part> <tp:taxon-name-part taxon-name-part-type="species" reg="chambersi">chambersi</tp:taxon-name-part></tp:taxon-name></italic> with deep reddish-brown anal areas of the hindwings. <italic><tp:taxon-name><tp:taxon-name-part taxon-name-part-type="genus" reg="Cicinnus">Cicinnus</tp:taxon-name-part> <tp:taxon-name-part taxon-name-part-type="species" reg="mexicana">mexicana</tp:taxon-name-part></tp:taxon-name></italic> is a variable species, often with deep reddish-brown submarginal areas of the forewings and straighter wing margins (all previously discussed <italic><tp:taxon-name><tp:taxon-name-part taxon-name-part-type="genus" reg="Cicinnus">Cicinnus</tp:taxon-name-part></tp:taxon-name></italic> species have convex forewing margins), but some populations are lighter with more convex forewing margins. The male genitalia of these various Mexican <italic><tp:taxon-name><tp:taxon-name-part taxon-name-part-type="genus" reg="Cicinnus">Cicinnus</tp:taxon-name-part></tp:taxon-name></italic> are quite similar with only minor differences from species to species with the most useful characters in this particular group (valvae shape and juxtal complex) displaying intraspecific variation (compare <italic><tp:taxon-name><tp:taxon-name-part taxon-name-part-type="genus" reg="Cicinnus">C.</tp:taxon-name-part> <tp:taxon-name-part taxon-name-part-type="species" reg="chambersi">chambersi</tp:taxon-name-part></tp:taxon-name></italic> to the others: Figs <xref ref-type="fig" rid="F6">15</xref>, <xref ref-type="fig" rid="F6">16</xref> to 18–20; and the two <italic><tp:taxon-name><tp:taxon-name-part taxon-name-part-type="genus" reg="Cicinnus">C.</tp:taxon-name-part> <tp:taxon-name-part taxon-name-part-type="species" reg="chambersi">chambersi</tp:taxon-name-part></tp:taxon-name></italic> specimens figured in Figs <xref ref-type="fig" rid="F6">15</xref>, <xref ref-type="fig" rid="F6">16</xref> to each other). <italic><tp:taxon-name><tp:taxon-name-part taxon-name-part-type="genus" reg="Cicinnus">Cicinnus</tp:taxon-name-part> <tp:taxon-name-part taxon-name-part-type="species" reg="chambersi">chambersi</tp:taxon-name-part></tp:taxon-name></italic> however, can be recognized by the squarer shape of the valvae, which are generally more rounded and splayed upward in other Mexican <italic><tp:taxon-name><tp:taxon-name-part taxon-name-part-type="genus" reg="Cicinnus">Cicinnus</tp:taxon-name-part></tp:taxon-name></italic>. The intricacies of the taxonomy of <italic><tp:taxon-name><tp:taxon-name-part taxon-name-part-type="genus" reg="Cicinnus">Cicinnus</tp:taxon-name-part></tp:taxon-name></italic> in Mexico is discussed below in the remarks and further discussion sections.</p><fig id="F5" position="float" orientation="portrait"><object-id xmlns:xlink="http://www.w3.org/1999/xlink" content-type="doi" xlink:type="simple">10.3897/zookeys.931.50203.figures11-14</object-id><object-id xmlns:xlink="http://www.w3.org/1999/xlink" content-type="arpha" xlink:type="simple">14DBCAFC-52C3-5BC0-A3D8-CC6C605C491E</object-id><label>Figures 11–14.</label><caption><p>Adult <italic><tp:taxon-name><tp:taxon-name-part taxon-name-part-type="genus" reg="Cicinnus">Cicinnus</tp:taxon-name-part></tp:taxon-name></italic><bold>a</bold> dorsal <bold>b</bold> ventral <bold>11</bold><italic><tp:taxon-name><tp:taxon-name-part taxon-name-part-type="genus" reg="Cicinnus">C.</tp:taxon-name-part> <tp:taxon-name-part taxon-name-part-type="species" reg="chambersi">chambersi</tp:taxon-name-part></tp:taxon-name></italic> ♀ paratype, USA, Arizona, Cochise Co., Copper Canyon, Huachuca Mts, 1828 m (<abbrev xmlns:xlink="http://www.w3.org/1999/xlink" content-type="institution" xlink:title="McGuire Center for Lepidoptera &amp; Biodiversity, Gainesville, Florida, USA" id="ABBRID0ECFAG" xlink:type="simple">MGCL</abbrev>) <bold>12</bold><italic><tp:taxon-name><tp:taxon-name-part taxon-name-part-type="genus" reg="Cicinnus">C.</tp:taxon-name-part> <tp:taxon-name-part taxon-name-part-type="species" reg="melsheimeri">melsheimeri</tp:taxon-name-part></tp:taxon-name></italic> ♀, USA, Texas, Cameron Co., Brownsville (<abbrev xmlns:xlink="http://www.w3.org/1999/xlink" content-type="institution" xlink:title="McGuire Center for Lepidoptera &amp; Biodiversity, Gainesville, Florida, USA" id="ABBRID0EUFAG" xlink:type="simple">MGCL</abbrev>) <bold>13</bold><tp:taxon-name><tp:taxon-name-part taxon-name-part-type="genus" reg="Cicinnus">C.</tp:taxon-name-part> <tp:taxon-name-part taxon-name-part-type="authority">undescribed</tp:taxon-name-part> <tp:taxon-name-part taxon-name-part-type="uncertainty-rank">near</tp:taxon-name-part> <tp:taxon-name-part taxon-name-part-type="species" reg="mexicana">mexicana</tp:taxon-name-part></tp:taxon-name> ♂, Guatemala, Zacapa, Sierra de las Minas, N Rio Hondo, E San Lorenzo, Cerro Monos env., 2243 m (<abbrev xmlns:xlink="http://www.w3.org/1999/xlink" content-type="institution" xlink:title="McGuire Center for Lepidoptera &amp; Biodiversity, Gainesville, Florida, USA" id="ABBRID0ELGAG" xlink:type="simple">MGCL</abbrev>) <bold>14</bold><italic><tp:taxon-name><tp:taxon-name-part taxon-name-part-type="genus" reg="Cicinnus">C.</tp:taxon-name-part> <tp:taxon-name-part taxon-name-part-type="species" reg="mexicana">mexicana</tp:taxon-name-part></tp:taxon-name></italic> ♂, Guatemala, Baja Verapaz, SE Purulhá, Ranchitos de Quetzal, Parque Ecológico Gucumatz, 1660 m (<abbrev xmlns:xlink="http://www.w3.org/1999/xlink" content-type="institution" xlink:title="McGuire Center for Lepidoptera &amp; Biodiversity, Gainesville, Florida, USA" id="ABBRID0E4GAG" xlink:type="simple">MGCL</abbrev>). Scale bar: 1 cm.</p></caption><graphic xmlns:xlink="http://www.w3.org/1999/xlink" xlink:href="zookeys-931-049-g005.jpg" position="float" orientation="portrait" xlink:type="simple" id="oo_405473.jpg"><uri content-type="original_file" xlink:type="simple">https://binary.pensoft.net/fig/405473</uri></graphic></fig><fig id="F6" position="float" orientation="portrait"><object-id xmlns:xlink="http://www.w3.org/1999/xlink" content-type="doi" xlink:type="simple">10.3897/zookeys.931.50203.figures15-16</object-id><object-id xmlns:xlink="http://www.w3.org/1999/xlink" content-type="arpha" xlink:type="simple">CE1654F9-9B5C-5E34-A5A2-CB1683389F00</object-id><label>Figures 15, 16.</label><caption><p><italic><tp:taxon-name><tp:taxon-name-part taxon-name-part-type="genus" reg="Cicinnus">Cicinnus</tp:taxon-name-part> <tp:taxon-name-part taxon-name-part-type="species" reg="chambersi">chambersi</tp:taxon-name-part></tp:taxon-name></italic> ♂ genitalia <bold>a</bold> ventral, vinculum extension in natural position, deciduous setae intact <bold>b</bold> ventral, vinculum extension in natural position, deciduous setae removed <bold>c</bold> ventral, vinculum extension held open <bold>d</bold> lateral <bold>15</bold> holotype, USA, Arizona, Santa Cruz Co., Peña Blanca Lake, Pajarito Mtns., Coronado National Forest, St Laurent dissection: 2-20-17:1 (<abbrev xmlns:xlink="http://www.w3.org/1999/xlink" content-type="institution" xlink:title="McGuire Center for Lepidoptera &amp; Biodiversity, Gainesville, Florida, USA" id="ABBRID0EEIAG" xlink:type="simple">MGCL</abbrev>) <bold>16</bold> paratype, USA, Arizona, Santa Cruz Co., Peña Blanca Lake/ Ruby Rd area, St Laurent dissection: LEP58833 (<abbrev xmlns:xlink="http://www.w3.org/1999/xlink" content-type="institution" xlink:title="McGuire Center for Lepidoptera &amp; Biodiversity, Gainesville, Florida, USA" id="ABBRID0ELIAG" xlink:type="simple">MGCL</abbrev>). Scale bar: 1 mm.</p></caption><graphic xmlns:xlink="http://www.w3.org/1999/xlink" xlink:href="zookeys-931-049-g006.jpg" position="float" orientation="portrait" xlink:type="simple" id="oo_405474.jpg"><uri content-type="original_file" xlink:type="simple">https://binary.pensoft.net/fig/405474</uri></graphic></fig><fig id="F7" position="float" orientation="portrait"><object-id xmlns:xlink="http://www.w3.org/1999/xlink" content-type="doi" xlink:type="simple">10.3897/zookeys.931.50203.figures17-20</object-id><object-id xmlns:xlink="http://www.w3.org/1999/xlink" content-type="arpha" xlink:type="simple">3646476C-A442-582C-B656-F9012401B018</object-id><label>Figures 17–20.</label><caption><p><italic><tp:taxon-name><tp:taxon-name-part taxon-name-part-type="genus" reg="Cicinnus">Cicinnus</tp:taxon-name-part></tp:taxon-name></italic> ♂ genitalia <bold>a</bold> ventral, vinculum extension held open <bold>b</bold> lateral <bold>17</bold><italic><tp:taxon-name><tp:taxon-name-part taxon-name-part-type="genus" reg="Cicinnus">C.</tp:taxon-name-part> <tp:taxon-name-part taxon-name-part-type="species" reg="melsheimeri">melsheimeri</tp:taxon-name-part></tp:taxon-name></italic>, USA, Ohio, Geauga Co., Thompson Township, St Laurent dissection: 8-10-18:1 [arrow denotes vincular arms which are unique to <italic><tp:taxon-name><tp:taxon-name-part taxon-name-part-type="genus" reg="Cicinnus">C.</tp:taxon-name-part> <tp:taxon-name-part taxon-name-part-type="species" reg="melsheimeri">melsheimeri</tp:taxon-name-part></tp:taxon-name></italic> among <italic><tp:taxon-name><tp:taxon-name-part taxon-name-part-type="genus" reg="Cicinnus">Cicinnus</tp:taxon-name-part></tp:taxon-name></italic>] (<abbrev xmlns:xlink="http://www.w3.org/1999/xlink" content-type="institution" xlink:title="McGuire Center for Lepidoptera &amp; Biodiversity, Gainesville, Florida, USA" id="ABBRID0EHKAG" xlink:type="simple">MGCL</abbrev>) <bold>18</bold><italic><tp:taxon-name><tp:taxon-name-part taxon-name-part-type="genus" reg="Cicinnus">C.</tp:taxon-name-part> <tp:taxon-name-part taxon-name-part-type="species" reg="chabaudi">chabaudi</tp:taxon-name-part></tp:taxon-name></italic>, Mexico, Oaxaca, ca. 15 km SE San Martín Huamalulpan, Cabañas Yucunuvichi, St Laurent dissection: 8-10-18:3 (<abbrev xmlns:xlink="http://www.w3.org/1999/xlink" content-type="institution" xlink:title="McGuire Center for Lepidoptera &amp; Biodiversity, Gainesville, Florida, USA" id="ABBRID0EZKAG" xlink:type="simple">MGCL</abbrev>) <bold>19</bold><tp:taxon-name><tp:taxon-name-part taxon-name-part-type="genus" reg="Cicinnus">C.</tp:taxon-name-part> <tp:taxon-name-part taxon-name-part-type="authority">undescribed</tp:taxon-name-part> <tp:taxon-name-part taxon-name-part-type="uncertainty-rank">near</tp:taxon-name-part> <tp:taxon-name-part taxon-name-part-type="species" reg="mexicana">mexicana</tp:taxon-name-part></tp:taxon-name> Guatemala, Zacapa, Sierra de las Minas, N Rio Hondo, E San Lorenzo, Cerro Monos env., 2243 m, St Laurent dissection: 7-25-18:1 (<abbrev xmlns:xlink="http://www.w3.org/1999/xlink" content-type="institution" xlink:title="McGuire Center for Lepidoptera &amp; Biodiversity, Gainesville, Florida, USA" id="ABBRID0EQLAG" xlink:type="simple">MGCL</abbrev>) <bold>20</bold><italic><tp:taxon-name><tp:taxon-name-part taxon-name-part-type="genus" reg="Cicinnus">C.</tp:taxon-name-part> <tp:taxon-name-part taxon-name-part-type="species" reg="mexicana">mexicana</tp:taxon-name-part></tp:taxon-name></italic>, Guatemala, Baja Verapaz, SE Purulhá, Ranchitos de Quetzal, Parque Ecológico Gucumatz, 1660 m, St Laurent dissection: 7-25-18:4 (<abbrev xmlns:xlink="http://www.w3.org/1999/xlink" content-type="institution" xlink:title="McGuire Center for Lepidoptera &amp; Biodiversity, Gainesville, Florida, USA" id="ABBRID0ECMAG" xlink:type="simple">MGCL</abbrev>). Scale bar: 1 mm.</p></caption><graphic xmlns:xlink="http://www.w3.org/1999/xlink" xlink:href="zookeys-931-049-g007.jpg" position="float" orientation="portrait" xlink:type="simple" id="oo_405475.jpg"><uri content-type="original_file" xlink:type="simple">https://binary.pensoft.net/fig/405475</uri></graphic></fig></tp:treatment-sec><tp:treatment-sec sec-type="description" id="SECID0EMMAG"><title>Description.</title><p><bold>Male. <italic>Head</italic></bold>: Coloration pinkish beige with an ample speckling of dark brown petiolate scales. Antennae pale yellow with a covering of beige scales, occasionally speckled with darker brown scales, bipectinate to tip, distal quarter of pectinations dramatically shorter than basal three quarters of pectinations. Eyes very large, comprising more than two thirds area of head. Labial palpus exceedingly short, not extending beyond frons, coloration as for head though with darker gray scales dorsally; labial palpus apparently three-segmented though distalmost segment miniscule. <bold><italic>Thorax</italic></bold>: Dorsally light beige with profuse speckling of dark brown petiolate scales, prothorax lighter in color, pinker, ventrally thorax as above. <bold><italic>Legs</italic></bold>: Coloration mostly as for thorax. Tibial spurs small, about as long as one quarter length of first tarsomere. <bold><italic>Forewing dorsum</italic></bold>: Forewing length: 20–22 mm, avg.: 21 mm; wingspan: 39–45 mm, <italic>N</italic> = 3. Triangular, apex sharply falcate, outer margin mostly convex except for concavity below apex and slight tornal concavity. Ground color same light beige as thorax, with underlying pink hue throughout, profusely speckled with dark brown petiolate scales which are less densely distributed submarginally. Antemedial line very faint, usually nonexistent but if present diffuse and wavy. Postmedial line fine, almost always nearly straight, well-defined, dark brown, perpendicularly angled toward costa after passing Rs4, line thickness variable but comparatively thicker near costa. Entire wing nearly concolorous except for postmedial line and discal spot though coloration grayer rather than pink along costa, especially apically. Discal spot variably developed ranging from faint comma-like mark to well-developed gray-brown oval situated at distal margin of discal cell. Fringe darker brown than ground color of wing. <bold><italic>Forewing ventrum</italic></bold>: Ground color similar to dorsum but suffused with bright orange-red especially medially and along veins, basally wing much pinker than dorsally. Bright orange-red patch of scales present submarginally between Rs3–M3. Postmedial line weakly defined, consisting of dentate, convex line that is neither straight nor distinctly angled toward costa. Discal spot may be more well-defined than on dorsum. <bold><italic>Hindwing dorsum</italic></bold>: Rounded, coloration and patterning as for forewing dorsum, but antemedial line absent, postmedial line outwardly convex, discal spot less defined. <bold><italic>Hindwing ventrum</italic></bold>: Follows similar pattern as forewing ventrum, postmedial line convex and more interrupted by veins than on dorsum, discal spot weakly developed. <bold><italic>Abdomen</italic></bold>: Robust, extending beyond anal angle of hindwing, coloration mostly as for thorax. Sternite of VIII anteriorly and posteriorly concave, with pair of short protuberances, one on either side of posterior concavity. <bold><italic>Genitalia</italic></bold>: (Figs <xref ref-type="fig" rid="F6">15</xref>, <xref ref-type="fig" rid="F6">16</xref>) <italic>N</italic> = 2. Complex, though typical of <italic><tp:taxon-name><tp:taxon-name-part taxon-name-part-type="genus" reg="Cicinnus">Cicinnus</tp:taxon-name-part></tp:taxon-name></italic>. Vinculum rectangular with pair of ventral apodemes. Tegumen triangular but not particularly distinct from uncus. Uncus simple, triangular, ventrally with blunt apex, but appearing sharp laterally due to distal flattening. Gnathos originating from between base of uncus and dorsal junction of valvae with vinculum, gnathos swoops downward from origination point to central location below uncus, distally gnathos extends as pair of fingerlike projections. Valvae mostly membranous with sclerotization restricted to upper region of valvae, particularly along mesal bar that extends outward along length of valvae, valvae rectangular in shape, small relative to remainder of genitalia. Juxta fused to phallus, extending laterally on either side of phallus with pair of sclerotized projections curling upward. Phallus cylindrical, mostly membranous. Vesica bag-like. Base of vinculum extends outward as two heavily sclerotized arms ending in bilobed, thin, sclerotized structure which is naturally curled upward covering genitalia, within which densely packed setae stored (Fig. <xref ref-type="fig" rid="F6">15a</xref>). <bold>Female. <italic>Head</italic></bold>: As for male in coloration but antennae appearing longer, comparatively thinner due to much shorter pectinations along length, pectinations gradually decrease in length from base to tip of antenna. <bold><italic>Thorax</italic></bold>: As for male. <bold><italic>Legs</italic></bold>: As for male but tibial spines much longer, at least double length of those of male. <bold><italic>Forewing dorsum</italic></bold>: Forewing length: 28 mm; wingspan: 60 mm, <italic>N</italic> = 1. As for male but wing shape slightly wider and more elongated, hue of wing lighter than in male. <bold><italic>Forewing ventrum</italic></bold>: Similar to dorsum, lacking any deep orange-red coloration of male. Antemedial line absent, postmedial line weakly defined, consisting of dentate, convex line. Discal spot about as well-defined as on dorsum. <bold><italic>Hindwing dorsum</italic></bold>: As for male, coloration barely lighter. <bold><italic>Hindwing ventrum</italic></bold>: Follows similar pattern as forewing ventrum, postmedial line convex, discal spot nearly absent. <bold><italic>Abdomen</italic></bold>: As for male, but more robust, coloration mostly as for thorax. <bold><italic>Genitalia</italic></bold>: (Fig. <xref ref-type="fig" rid="F8">21</xref>) <italic>N</italic> =1. Tergite VIII forms smooth, heavily sclerotized, posteriorly directed tongue-like extension which nearly reaches distalmost apex of papillae anales. Apophyses anteriores roughly one third length of apophyses posteriores, much thicker, stouter. Lamella antevaginalis weakly sclerotized and split mesally, lamella postvaginalis a more heavily sclerotized band but not as wide as lamella postvaginalis. Ductus bursae very long, narrow, about twice length of remainder of genitalia. Corpus bursae narrow, tubular, longer than ductus bursae; ductus and corpus bursae together about as long as entire abdomen. Papillae anales widest mesally, distally pinched together and somewhat projected upward, overall densely covered in elongate setae.</p><fig id="F8" position="float" orientation="portrait"><object-id xmlns:xlink="http://www.w3.org/1999/xlink" content-type="doi" xlink:type="simple">10.3897/zookeys.931.50203.figures21-23</object-id><object-id xmlns:xlink="http://www.w3.org/1999/xlink" content-type="arpha" xlink:type="simple">58E0B0CE-D2FD-559A-BBEC-B7E05858B037</object-id><label>Figures 21–23.</label><caption><p><italic><tp:taxon-name><tp:taxon-name-part taxon-name-part-type="genus" reg="Cicinnus">Cicinnus</tp:taxon-name-part></tp:taxon-name></italic> ♀ genitalia <bold>a</bold> ventral <bold>b</bold> lateral <bold>c</bold> dorsal <bold>21</bold><italic><tp:taxon-name><tp:taxon-name-part taxon-name-part-type="genus" reg="Cicinnus">C.</tp:taxon-name-part> <tp:taxon-name-part taxon-name-part-type="species" reg="chambersi">chambersi</tp:taxon-name-part></tp:taxon-name></italic> paratype, USA, Arizona, Cochise Co., Copper Canyon, Huachuca Mts, 1828 m, St Laurent dissection: 5-9-19:1 (<abbrev xmlns:xlink="http://www.w3.org/1999/xlink" content-type="institution" xlink:title="McGuire Center for Lepidoptera &amp; Biodiversity, Gainesville, Florida, USA" id="ABBRID0ELQAG" xlink:type="simple">MGCL</abbrev>) <bold>22</bold><tp:taxon-name><tp:taxon-name-part taxon-name-part-type="genus" reg="Cicinnus">C.</tp:taxon-name-part> <tp:taxon-name-part taxon-name-part-type="authority">undescribed</tp:taxon-name-part> <tp:taxon-name-part taxon-name-part-type="uncertainty-rank">near</tp:taxon-name-part> <tp:taxon-name-part taxon-name-part-type="species" reg="mexicana">mexicana</tp:taxon-name-part></tp:taxon-name>, Mexico, Chiapas, San Cristobal de las Casas env., nr. Hotel Flores, 2415 m, St Laurent dissection: 5-6-19:4 [note: ductus and corpus bursae not shown, but highly elongate as in Fig. <xref ref-type="fig" rid="F8">22</xref>] (<abbrev xmlns:xlink="http://www.w3.org/1999/xlink" content-type="institution" xlink:title="McGuire Center for Lepidoptera &amp; Biodiversity, Gainesville, Florida, USA" id="ABBRID0EGRAG" xlink:type="simple">MGCL</abbrev>) <bold>23</bold><italic><tp:taxon-name><tp:taxon-name-part taxon-name-part-type="genus" reg="Cicinnus">C.</tp:taxon-name-part> <tp:taxon-name-part taxon-name-part-type="species" reg="melsheimeri">melsheimeri</tp:taxon-name-part></tp:taxon-name></italic>, USA, Indiana, Brown Co., Brown County State Park, St Laurent dissection: 5-11-19:1 (<abbrev xmlns:xlink="http://www.w3.org/1999/xlink" content-type="institution" xlink:title="McGuire Center for Lepidoptera &amp; Biodiversity, Gainesville, Florida, USA" id="ABBRID0EYRAG" xlink:type="simple">MGCL</abbrev>). Scale bar: 1 mm.</p></caption><graphic xmlns:xlink="http://www.w3.org/1999/xlink" xlink:href="zookeys-931-049-g008.jpg" position="float" orientation="portrait" xlink:type="simple" id="oo_405476.jpg"><uri content-type="original_file" xlink:type="simple">https://binary.pensoft.net/fig/405476</uri></graphic></fig></tp:treatment-sec><tp:treatment-sec sec-type="biology" id="SECID0ECSAG"><title>Biology.</title><p>The life history of <italic><tp:taxon-name><tp:taxon-name-part taxon-name-part-type="genus" reg="Cicinnus">C.</tp:taxon-name-part> <tp:taxon-name-part taxon-name-part-type="species" reg="chambersi">chambersi</tp:taxon-name-part></tp:taxon-name></italic> is unknown, but we expect the larvae feed on oaks (<italic><tp:taxon-name><tp:taxon-name-part taxon-name-part-type="genus" reg="Quercus">Quercus</tp:taxon-name-part></tp:taxon-name></italic> spp. Linnaeus) as do all <tp:taxon-name><tp:taxon-name-part taxon-name-part-type="family">Mimallonidae</tp:taxon-name-part></tp:taxon-name> in Canada and the United States for which larval hosts are known. <italic><tp:taxon-name><tp:taxon-name-part taxon-name-part-type="genus" reg="Cicinnus">Cicinnus</tp:taxon-name-part> <tp:taxon-name-part taxon-name-part-type="species" reg="chambersi">chambersi</tp:taxon-name-part></tp:taxon-name></italic> appears to be a denizen of mid-elevation oak-dominated habitats of the Sky Island Region. The type series and other examined specimens were collected at elevations ranging from 1,155 m to 1,828 m, all within the oak belt of sky island mountain ranges (<xref ref-type="bibr" rid="B1">Baynham 2012</xref>). This narrow elevation range suggests possible specialization on certain oak species that are also restricted in elevation, as is seen in other oak-feeding, elevation-restricted <tp:taxon-name><tp:taxon-name-part taxon-name-part-type="order">Lepidoptera</tp:taxon-name-part></tp:taxon-name> in the region (C. Schmidt pers. comm.). Habitats at these localities vary somewhat and include Madrean oak woodland and oak grasslands. We are unaware of collections of this moth in higher elevation oak-pine woodland habitats. <italic><tp:taxon-name><tp:taxon-name-part taxon-name-part-type="genus" reg="Cicinnus">Cicinnus</tp:taxon-name-part> <tp:taxon-name-part taxon-name-part-type="species" reg="chambersi">chambersi</tp:taxon-name-part></tp:taxon-name></italic> is a typical summer monsoon moth, flying from early July to early August. Mimallonid larvae take several months to mature in North America, therefore those interested in locating the larvae should look for mature larvae on oaks in the autumn.</p></tp:treatment-sec><tp:treatment-sec sec-type="distribution" id="SECID0E5TAG"><title>Distribution.</title><p><italic><tp:taxon-name><tp:taxon-name-part taxon-name-part-type="genus" reg="Cicinnus">Cicinnus</tp:taxon-name-part> <tp:taxon-name-part taxon-name-part-type="species" reg="chambersi">chambersi</tp:taxon-name-part></tp:taxon-name></italic> is known only from sky island mountain ranges of southeastern Arizona (Figs <xref ref-type="fig" rid="F9">24</xref>, <xref ref-type="fig" rid="F10">25</xref>). The type series is restricted to Arizona material, but undoubtedly <italic><tp:taxon-name><tp:taxon-name-part taxon-name-part-type="genus" reg="Cicinnus">C.</tp:taxon-name-part> <tp:taxon-name-part taxon-name-part-type="species" reg="chambersi">chambersi</tp:taxon-name-part></tp:taxon-name></italic> occurs in mountain ranges with similar oak-dominated habitats in northwestern Mexico. See below for a more in-depth discussion of additional specimens from Mexico. <italic><tp:taxon-name><tp:taxon-name-part taxon-name-part-type="genus" reg="Cicinnus">Cicinnus</tp:taxon-name-part> <tp:taxon-name-part taxon-name-part-type="species" reg="chambersi">chambersi</tp:taxon-name-part></tp:taxon-name></italic> has been collected in the Huachuca, Pajarito, Patagonia, and Santa Rita Mountains, with the northernmost observation being Box Canyon on the northern edge of the Santa Rita Mountains (Pima County).</p><fig id="F9" position="float" orientation="portrait"><object-id xmlns:xlink="http://www.w3.org/1999/xlink" content-type="doi" xlink:type="simple">10.3897/zookeys.931.50203.figure24</object-id><object-id xmlns:xlink="http://www.w3.org/1999/xlink" content-type="arpha" xlink:type="simple">FD0AF22A-9B29-5D9A-B63E-DE094A370CC7</object-id><label>Figure 24.</label><caption><p>Type locality of <italic><tp:taxon-name><tp:taxon-name-part taxon-name-part-type="genus" reg="Cicinnus">Cicinnus</tp:taxon-name-part> <tp:taxon-name-part taxon-name-part-type="species" reg="chambersi">chambersi</tp:taxon-name-part></tp:taxon-name></italic>, Arizona, Santa Cruz Co., Peña Blanca Lake, Pajarito Mtns., Coronado National Forest. Photo courtesy of Aaron Chambers.</p></caption><graphic xmlns:xlink="http://www.w3.org/1999/xlink" xlink:href="zookeys-931-049-g009.jpg" position="float" orientation="portrait" xlink:type="simple" id="oo_405477.jpg"><uri content-type="original_file" xlink:type="simple">https://binary.pensoft.net/fig/405477</uri></graphic></fig><fig id="F10" position="float" orientation="portrait"><object-id xmlns:xlink="http://www.w3.org/1999/xlink" content-type="doi" xlink:type="simple">10.3897/zookeys.931.50203.figure25</object-id><object-id xmlns:xlink="http://www.w3.org/1999/xlink" content-type="arpha" xlink:type="simple">49C0B477-3106-5665-929A-53F19F4EAB0F</object-id><label>Figure 25.</label><caption><p>Map depicting localities of <italic><tp:taxon-name><tp:taxon-name-part taxon-name-part-type="genus" reg="Cicinnus">C.</tp:taxon-name-part> <tp:taxon-name-part taxon-name-part-type="species" reg="chambersi">chambersi</tp:taxon-name-part></tp:taxon-name></italic> and species related to <italic><tp:taxon-name><tp:taxon-name-part taxon-name-part-type="genus" reg="Cicinnus">C.</tp:taxon-name-part> <tp:taxon-name-part taxon-name-part-type="species" reg="mexicana">mexicana</tp:taxon-name-part></tp:taxon-name></italic> examined in the present study. See the Suppl. material <xref ref-type="supplementary-material" rid="S3">3</xref>: File S1 for full data for all points.</p></caption><graphic xmlns:xlink="http://www.w3.org/1999/xlink" xlink:href="zookeys-931-049-g010.jpg" position="float" orientation="portrait" xlink:type="simple" id="oo_405478.jpg"><uri content-type="original_file" xlink:type="simple">https://binary.pensoft.net/fig/405478</uri></graphic></fig></tp:treatment-sec><tp:treatment-sec sec-type="etymology" id="SECID0EMXAG"><title>Etymology.</title><p>This new species is named for Aaron Chambers of Tucson, Arizona, a desert dweller and dear friend of the authors, in recognition of his support of native biodiversity and for imparting his expansive ecological knowledge of the Sonoran Desert to us every monsoon season.</p></tp:treatment-sec><tp:treatment-sec sec-type="remarks" id="SECID0ERXAG"><title>Remarks.</title><p>It is surprising that <italic><tp:taxon-name><tp:taxon-name-part taxon-name-part-type="genus" reg="Cicinnus">C.</tp:taxon-name-part> <tp:taxon-name-part taxon-name-part-type="species" reg="chambersi">chambersi</tp:taxon-name-part></tp:taxon-name></italic> has been overlooked in North America due to the distinct morphological differences between <italic><tp:taxon-name><tp:taxon-name-part taxon-name-part-type="genus" reg="Cicinnus">C.</tp:taxon-name-part> <tp:taxon-name-part taxon-name-part-type="species" reg="chambersi">chambersi</tp:taxon-name-part></tp:taxon-name></italic> from Arizona and the common <italic><tp:taxon-name><tp:taxon-name-part taxon-name-part-type="genus" reg="Cicinnus">C.</tp:taxon-name-part> <tp:taxon-name-part taxon-name-part-type="species" reg="melsheimeri">melsheimeri</tp:taxon-name-part></tp:taxon-name></italic> with which the new species has been confused. However, <italic><tp:taxon-name><tp:taxon-name-part taxon-name-part-type="genus" reg="Cicinnus">C.</tp:taxon-name-part> <tp:taxon-name-part taxon-name-part-type="species" reg="chambersi">chambersi</tp:taxon-name-part></tp:taxon-name></italic> appears to be a rarely collected moth considering the few specimens known to us and the intensity at which insect collecting occurs in southern Arizona, and this could be the reason <italic><tp:taxon-name><tp:taxon-name-part taxon-name-part-type="genus" reg="Cicinnus">C.</tp:taxon-name-part> <tp:taxon-name-part taxon-name-part-type="species" reg="chambersi">chambersi</tp:taxon-name-part></tp:taxon-name></italic> has not yet been described. To our knowledge, no specimens of <italic><tp:taxon-name><tp:taxon-name-part taxon-name-part-type="genus" reg="Cicinnus">C.</tp:taxon-name-part> <tp:taxon-name-part taxon-name-part-type="species" reg="chambersi">chambersi</tp:taxon-name-part></tp:taxon-name></italic> were available to Franclemont at the time of his 1973 revision (St Laurent pers. obs. of the Cornell University Insect Collection). In fact, we are not aware of any specimens collected in the United States prior to 2009. Therefore, it is also possible that <italic><tp:taxon-name><tp:taxon-name-part taxon-name-part-type="genus" reg="Cicinnus">C.</tp:taxon-name-part> <tp:taxon-name-part taxon-name-part-type="species" reg="chambersi">chambersi</tp:taxon-name-part></tp:taxon-name></italic> is a relatively recent establishment from Mexico in southern Arizona.</p><p>Apart from the differences between <italic><tp:taxon-name><tp:taxon-name-part taxon-name-part-type="genus" reg="Cicinnus">C.</tp:taxon-name-part> <tp:taxon-name-part taxon-name-part-type="species" reg="chambersi">chambersi</tp:taxon-name-part></tp:taxon-name></italic> and <italic><tp:taxon-name><tp:taxon-name-part taxon-name-part-type="genus" reg="Cicinnus">C.</tp:taxon-name-part> <tp:taxon-name-part taxon-name-part-type="species" reg="melsheimeri">melsheimeri</tp:taxon-name-part></tp:taxon-name></italic> revealed by genitalia dissections, ongoing phylogenomic work using anchored hybrid enrichment (<xref ref-type="bibr" rid="B19">Lemmon et al. 2012</xref>), in which hundreds of conserved loci have been sequenced for nearly all described genera of <tp:taxon-name><tp:taxon-name-part taxon-name-part-type="family">Mimallonidae</tp:taxon-name-part></tp:taxon-name>, have shed light on the relative relationships of species within <italic><tp:taxon-name><tp:taxon-name-part taxon-name-part-type="genus" reg="Cicinnus">Cicinnus</tp:taxon-name-part></tp:taxon-name></italic>. <italic><tp:taxon-name><tp:taxon-name-part taxon-name-part-type="genus" reg="Cicinnus">Cicinnus</tp:taxon-name-part> <tp:taxon-name-part taxon-name-part-type="species" reg="melsheimeri">melsheimeri</tp:taxon-name-part></tp:taxon-name></italic>, <italic><tp:taxon-name><tp:taxon-name-part taxon-name-part-type="genus" reg="Cicinnus">C.</tp:taxon-name-part> <tp:taxon-name-part taxon-name-part-type="species" reg="chambersi">chambersi</tp:taxon-name-part></tp:taxon-name></italic> and its putative sister species, <tp:taxon-name><tp:taxon-name-part taxon-name-part-type="genus" reg="Cicinnus">C.</tp:taxon-name-part> <tp:taxon-name-part taxon-name-part-type="uncertainty-rank">cf.</tp:taxon-name-part> <tp:taxon-name-part taxon-name-part-type="species" reg="mexicana">mexicana</tp:taxon-name-part></tp:taxon-name>, have been included in the phylogenomic work of <xref ref-type="bibr" rid="B29">St Laurent et al. (2020)</xref>. In these authors’ study (see their fig. 2), <italic><tp:taxon-name><tp:taxon-name-part taxon-name-part-type="genus" reg="Cicinnus">C.</tp:taxon-name-part> <tp:taxon-name-part taxon-name-part-type="species" reg="melsheimeri">melsheimeri</tp:taxon-name-part></tp:taxon-name></italic> is sister to the remainder of <italic><tp:taxon-name><tp:taxon-name-part taxon-name-part-type="genus" reg="Cicinnus">Cicinnus</tp:taxon-name-part></tp:taxon-name></italic>, with <tp:taxon-name><tp:taxon-name-part taxon-name-part-type="genus" reg="Cicinnus">C.</tp:taxon-name-part> <tp:taxon-name-part taxon-name-part-type="uncertainty-rank">cf.</tp:taxon-name-part> <tp:taxon-name-part taxon-name-part-type="species" reg="orthane">orthane</tp:taxon-name-part></tp:taxon-name> (type species of <italic><tp:taxon-name><tp:taxon-name-part taxon-name-part-type="genus" reg="Cicinnus">Cicinnus</tp:taxon-name-part></tp:taxon-name></italic>) sister to <italic><tp:taxon-name><tp:taxon-name-part taxon-name-part-type="genus" reg="Cicinnus">C.</tp:taxon-name-part> <tp:taxon-name-part taxon-name-part-type="species" reg="chambersi">chambersi</tp:taxon-name-part></tp:taxon-name></italic> + <tp:taxon-name><tp:taxon-name-part taxon-name-part-type="genus" reg="Cicinnus">C.</tp:taxon-name-part> <tp:taxon-name-part taxon-name-part-type="uncertainty-rank">cf.</tp:taxon-name-part> <tp:taxon-name-part taxon-name-part-type="species" reg="mexicana">mexicana</tp:taxon-name-part></tp:taxon-name> (all relationships with 100% support). This topology is supported by our morphological study, in that <italic><tp:taxon-name><tp:taxon-name-part taxon-name-part-type="genus" reg="Cicinnus">C.</tp:taxon-name-part> <tp:taxon-name-part taxon-name-part-type="species" reg="melsheimeri">melsheimeri</tp:taxon-name-part></tp:taxon-name></italic> is the most distinct <italic><tp:taxon-name><tp:taxon-name-part taxon-name-part-type="genus" reg="Cicinnus">Cicinnus</tp:taxon-name-part></tp:taxon-name></italic> species and is the only one to bear vincular arms (Fig. <xref ref-type="fig" rid="F7">17</xref>), with all other known <italic><tp:taxon-name><tp:taxon-name-part taxon-name-part-type="genus" reg="Cicinnus">Cicinnus</tp:taxon-name-part></tp:taxon-name></italic> species lacking them. Our barcoding efforts carried out for the present study have revealed what are essentially identical topological relationships (Fig. <xref ref-type="fig" rid="F1">1</xref>) as in <xref ref-type="bibr" rid="B29">St Laurent et al. (2020)</xref>, albeit with lower <abbrev xmlns:xlink="http://www.w3.org/1999/xlink" xlink:title="Ultrafast Bootstraps" id="ABBRID0EW6AG" xlink:type="simple">UFBoot</abbrev> support than in the phylogenomic work which utilizes much more substantial, genomic, datasets. Regardless, important takeaways are illustrated by the <abbrev xmlns:xlink="http://www.w3.org/1999/xlink" xlink:title="cytochrome c oxidase subunit I" id="ABBRID0E16AG" xlink:type="simple">COI</abbrev><abbrev xmlns:xlink="http://www.w3.org/1999/xlink" xlink:title="Maximum Likelihood" id="ABBRID0E56AG" xlink:type="simple">ML</abbrev> tree here, which recovers <italic><tp:taxon-name><tp:taxon-name-part taxon-name-part-type="genus" reg="Cicinnus">C.</tp:taxon-name-part> <tp:taxon-name-part taxon-name-part-type="species" reg="melsheimeri">melsheimeri</tp:taxon-name-part></tp:taxon-name></italic> sister to all other <italic><tp:taxon-name><tp:taxon-name-part taxon-name-part-type="genus" reg="Cicinnus">Cicinnus</tp:taxon-name-part></tp:taxon-name></italic>; with the cicinnine <italic><tp:taxon-name><tp:taxon-name-part taxon-name-part-type="genus" reg="Gonogramma">Gonogramma</tp:taxon-name-part> <tp:taxon-name-part taxon-name-part-type="species" reg="hanseni">hanseni</tp:taxon-name-part></tp:taxon-name></italic> (Herbin &amp; Monzón, 2015) used to root this tree. The holotype and a paratype of <italic><tp:taxon-name><tp:taxon-name-part taxon-name-part-type="genus" reg="Cicinnus">C.</tp:taxon-name-part> <tp:taxon-name-part taxon-name-part-type="species" reg="chambersi">chambersi</tp:taxon-name-part></tp:taxon-name></italic> have been barcoded and are presented in the tree in Fig. <xref ref-type="fig" rid="F1">1</xref> in this work; and form a clade sister to two other Central American <italic><tp:taxon-name><tp:taxon-name-part taxon-name-part-type="genus" reg="Cicinnus">Cicinnus</tp:taxon-name-part></tp:taxon-name></italic>: <italic><tp:taxon-name><tp:taxon-name-part taxon-name-part-type="genus" reg="Cicinnus">C.</tp:taxon-name-part> <tp:taxon-name-part taxon-name-part-type="species" reg="melgibsoni">melgibsoni</tp:taxon-name-part></tp:taxon-name></italic> Herbin &amp; Monzón, 2015 and <tp:taxon-name><tp:taxon-name-part taxon-name-part-type="genus" reg="Cicinnus">C.</tp:taxon-name-part> <tp:taxon-name-part taxon-name-part-type="uncertainty-rank">cf.</tp:taxon-name-part> <tp:taxon-name-part taxon-name-part-type="species" reg="solvens">solvens</tp:taxon-name-part></tp:taxon-name> Dyar, 1914. This clade together is sister to a densely sampled <italic><tp:taxon-name><tp:taxon-name-part taxon-name-part-type="genus" reg="Cicinnus">C.</tp:taxon-name-part> <tp:taxon-name-part taxon-name-part-type="species" reg="mexicana">mexicana</tp:taxon-name-part></tp:taxon-name></italic><italic>sensu lato</italic> clade which also includes the Central American <italic><tp:taxon-name><tp:taxon-name-part taxon-name-part-type="genus" reg="Cicinnus">C.</tp:taxon-name-part> <tp:taxon-name-part taxon-name-part-type="species" reg="tuisana">tuisana</tp:taxon-name-part></tp:taxon-name></italic> Schaus, 1910, a species remarkably similar in external appearance to <italic><tp:taxon-name><tp:taxon-name-part taxon-name-part-type="genus" reg="Cicinnus">C.</tp:taxon-name-part> <tp:taxon-name-part taxon-name-part-type="species" reg="mexicana">mexicana</tp:taxon-name-part></tp:taxon-name></italic>. We recognize that two distinct entities exist under the name <italic><tp:taxon-name><tp:taxon-name-part taxon-name-part-type="genus" reg="Cicinnus">C.</tp:taxon-name-part> <tp:taxon-name-part taxon-name-part-type="species" reg="mexicana">mexicana</tp:taxon-name-part></tp:taxon-name></italic> (which together are not monophyletic), with the clade containing topotypical <italic><tp:taxon-name><tp:taxon-name-part taxon-name-part-type="genus" reg="Cicinnus">C.</tp:taxon-name-part> <tp:taxon-name-part taxon-name-part-type="species" reg="mexicana">mexicana</tp:taxon-name-part></tp:taxon-name></italic> from Veracruz, Mexico being here considered <italic><tp:taxon-name><tp:taxon-name-part taxon-name-part-type="genus" reg="Cicinnus">C.</tp:taxon-name-part> <tp:taxon-name-part taxon-name-part-type="species" reg="mexicana">mexicana</tp:taxon-name-part></tp:taxon-name></italic><italic>sensu stricto.</italic> True <italic><tp:taxon-name><tp:taxon-name-part taxon-name-part-type="genus" reg="Cicinnus">C.</tp:taxon-name-part> <tp:taxon-name-part taxon-name-part-type="species" reg="mexicana">mexicana</tp:taxon-name-part></tp:taxon-name></italic>, therefore, is sister to <italic><tp:taxon-name><tp:taxon-name-part taxon-name-part-type="genus" reg="Cicinnus">C.</tp:taxon-name-part> <tp:taxon-name-part taxon-name-part-type="species" reg="tuisana">tuisana</tp:taxon-name-part></tp:taxon-name></italic>, a similar species found in Costa Rica and Panama, in our <abbrev xmlns:xlink="http://www.w3.org/1999/xlink" xlink:title="cytochrome c oxidase subunit I" id="ABBRID0EJFBG" xlink:type="simple">COI</abbrev><abbrev xmlns:xlink="http://www.w3.org/1999/xlink" xlink:title="Maximum Likelihood" id="ABBRID0ENFBG" xlink:type="simple">ML</abbrev> analysis. The other clade is unnamed at this time pending ongoing taxonomic work of the genus; but it suffices to say that morphology, phylogenomic, and mitochondrial evidence all support a closer relationship between the newly described <italic><tp:taxon-name><tp:taxon-name-part taxon-name-part-type="genus" reg="Cicinnus">C.</tp:taxon-name-part> <tp:taxon-name-part taxon-name-part-type="species" reg="chambersi">chambersi</tp:taxon-name-part></tp:taxon-name></italic> and Central American <italic><tp:taxon-name><tp:taxon-name-part taxon-name-part-type="genus" reg="Cicinnus">Cicinnus</tp:taxon-name-part></tp:taxon-name></italic> species, than to the unique, largely North American <italic><tp:taxon-name><tp:taxon-name-part taxon-name-part-type="genus" reg="Cicinnus">C.</tp:taxon-name-part> <tp:taxon-name-part taxon-name-part-type="species" reg="melsheimeri">melsheimeri</tp:taxon-name-part></tp:taxon-name></italic>.</p><sec sec-type="Cicinnus in Mexico, further discussion" id="SECID0EOGBG"><title><italic><tp:taxon-name><tp:taxon-name-part taxon-name-part-type="genus" reg="Cicinnus">Cicinnus</tp:taxon-name-part></tp:taxon-name></italic> in Mexico, further discussion</title><p>In describing <italic><tp:taxon-name><tp:taxon-name-part taxon-name-part-type="genus" reg="Cicinnus">C.</tp:taxon-name-part> <tp:taxon-name-part taxon-name-part-type="species" reg="chambersi">chambersi</tp:taxon-name-part></tp:taxon-name></italic>, it is necessary to go into some additional depth in discussing the <italic><tp:taxon-name><tp:taxon-name-part taxon-name-part-type="genus" reg="Cicinnus">Cicinnus</tp:taxon-name-part></tp:taxon-name></italic> of Mexico in order to couch the new species within the broader context of its conspecifics in the region, where several described and undescribed taxa are found. The common North American <italic><tp:taxon-name><tp:taxon-name-part taxon-name-part-type="genus" reg="Cicinnus">C.</tp:taxon-name-part> <tp:taxon-name-part taxon-name-part-type="species" reg="melsheimeri">melsheimeri</tp:taxon-name-part></tp:taxon-name></italic>, discussed above in the diagnosis of <italic><tp:taxon-name><tp:taxon-name-part taxon-name-part-type="genus" reg="Cicinnus">C.</tp:taxon-name-part> <tp:taxon-name-part taxon-name-part-type="species" reg="chambersi">chambersi</tp:taxon-name-part></tp:taxon-name></italic> and in the phylogenetic justification for the validity of the new species, also appears to be found in Mexico. <italic><tp:taxon-name><tp:taxon-name-part taxon-name-part-type="genus" reg="Cicinnus">Cicinnus</tp:taxon-name-part> <tp:taxon-name-part taxon-name-part-type="species" reg="melsheimeri">melsheimeri</tp:taxon-name-part></tp:taxon-name></italic> is found throughout the eastern United States and southeastern Canada, with sparse records in the Rocky Mountains and the western United States (Colorado, Utah, northern Arizona, central and northern New Mexico, and the Big Bend Region of western Texas, and southern Texas) (St Laurent unpublished). Additional populations of a taxon near <italic><tp:taxon-name><tp:taxon-name-part taxon-name-part-type="genus" reg="Cicinnus">C.</tp:taxon-name-part> <tp:taxon-name-part taxon-name-part-type="species" reg="melsheimeri">melsheimeri</tp:taxon-name-part></tp:taxon-name></italic> are known from throughout the mountainous regions of Mexico (in Chihuahua, Distrito Federal, Hidalgo and Nuevo Leon) as well, these specimens display the typical genitalia of <italic><tp:taxon-name><tp:taxon-name-part taxon-name-part-type="genus" reg="Cicinnus">C.</tp:taxon-name-part> <tp:taxon-name-part taxon-name-part-type="species" reg="melsheimeri">melsheimeri</tp:taxon-name-part></tp:taxon-name></italic> complete with the vincular arms (NHMUK dissection NHMUK010402293 of a specimen from Hidalgo, examined). The degree of cryptic diversity included under the name <italic><tp:taxon-name><tp:taxon-name-part taxon-name-part-type="genus" reg="Cicinnus">C.</tp:taxon-name-part> <tp:taxon-name-part taxon-name-part-type="species" reg="melsheimeri">melsheimeri</tp:taxon-name-part></tp:taxon-name></italic> is yet to be fully resolved, though this will be a worthy area of research. It is clear however, that true <italic><tp:taxon-name><tp:taxon-name-part taxon-name-part-type="genus" reg="Cicinnus">C.</tp:taxon-name-part> <tp:taxon-name-part taxon-name-part-type="species" reg="melsheimeri">melsheimeri</tp:taxon-name-part></tp:taxon-name></italic> (type locality, Pennsylvania, USA), which we here consider to include all populations morphologically most similar to the eastern USA species, as well as those in Mexico, can be readily differentiated from the remainder of <italic><tp:taxon-name><tp:taxon-name-part taxon-name-part-type="genus" reg="Cicinnus">Cicinnus</tp:taxon-name-part></tp:taxon-name></italic> (including <italic><tp:taxon-name><tp:taxon-name-part taxon-name-part-type="genus" reg="Cicinnus">C.</tp:taxon-name-part> <tp:taxon-name-part taxon-name-part-type="species" reg="chambersi">chambersi</tp:taxon-name-part></tp:taxon-name></italic>) by the vincular arms that are present in the male genitalia. <italic><tp:taxon-name><tp:taxon-name-part taxon-name-part-type="genus" reg="Cicinnus">Cicinnus</tp:taxon-name-part> <tp:taxon-name-part taxon-name-part-type="species" reg="melsheimeri">melsheimeri</tp:taxon-name-part></tp:taxon-name></italic> has been shown to represent a distinct lineage of <italic><tp:taxon-name><tp:taxon-name-part taxon-name-part-type="genus" reg="Cicinnus">Cicinnus</tp:taxon-name-part></tp:taxon-name></italic> sister to the remainder of the genus within a phylogenomic (<xref ref-type="bibr" rid="B29">St Laurent et al. 2020</xref>) and mitochondrial barcoding context (this paper).</p><p>Other <italic><tp:taxon-name><tp:taxon-name-part taxon-name-part-type="genus" reg="Cicinnus">Cicinnus</tp:taxon-name-part></tp:taxon-name></italic> populations in Mexico, including <italic><tp:taxon-name><tp:taxon-name-part taxon-name-part-type="genus" reg="Cicinnus">C.</tp:taxon-name-part> <tp:taxon-name-part taxon-name-part-type="species" reg="chambersi">chambersi</tp:taxon-name-part></tp:taxon-name></italic> which ranges as far north as southern Arizona, belong to the more typical, primarily tropical American group of <italic><tp:taxon-name><tp:taxon-name-part taxon-name-part-type="genus" reg="Cicinnus">Cicinnus</tp:taxon-name-part></tp:taxon-name></italic> that always lack vincular arms in the male genitalia. This putative species-group contains all <italic><tp:taxon-name><tp:taxon-name-part taxon-name-part-type="genus" reg="Cicinnus">Cicinnus</tp:taxon-name-part></tp:taxon-name></italic><italic>sensu stricto</italic> (<italic>sensu</italic><xref ref-type="bibr" rid="B28">St Laurent and Kawahara 2019</xref>) except <italic><tp:taxon-name><tp:taxon-name-part taxon-name-part-type="genus" reg="Cicinnus">C.</tp:taxon-name-part> <tp:taxon-name-part taxon-name-part-type="species" reg="melsheimeri">melsheimeri</tp:taxon-name-part></tp:taxon-name></italic>. In Mexico, only three named species are known: <italic><tp:taxon-name><tp:taxon-name-part taxon-name-part-type="genus" reg="Cicinnus">C.</tp:taxon-name-part> <tp:taxon-name-part taxon-name-part-type="species" reg="chabaudi">chabaudi</tp:taxon-name-part></tp:taxon-name></italic> (Figs <xref ref-type="fig" rid="F3">9</xref>, <xref ref-type="fig" rid="F7">18</xref>), <italic><tp:taxon-name><tp:taxon-name-part taxon-name-part-type="genus" reg="Cicinnus">C.</tp:taxon-name-part> <tp:taxon-name-part taxon-name-part-type="species" reg="melgibsoni">melgibsoni</tp:taxon-name-part></tp:taxon-name></italic>, and <italic><tp:taxon-name><tp:taxon-name-part taxon-name-part-type="genus" reg="Cicinnus">C.</tp:taxon-name-part> <tp:taxon-name-part taxon-name-part-type="species" reg="mexicana">mexicana</tp:taxon-name-part></tp:taxon-name></italic> (Figs <xref ref-type="fig" rid="F5">14</xref>, <xref ref-type="fig" rid="F7">20</xref>). <italic><tp:taxon-name><tp:taxon-name-part taxon-name-part-type="genus" reg="Cicinnus">Cicinnus</tp:taxon-name-part> <tp:taxon-name-part taxon-name-part-type="species" reg="chabaudi">chabaudi</tp:taxon-name-part></tp:taxon-name></italic> is restricted to arid south-central Mexico in the vicinity of Distrito Federal (extending at least to northwestern Oaxaca as per a specimen in <abbrev xmlns:xlink="http://www.w3.org/1999/xlink" xlink:title="Research collection of R. St Laurent, Gainesville, Florida, USA" id="ABBRID0EUOBG" xlink:type="simple">CRAS</abbrev>). <italic><tp:taxon-name><tp:taxon-name-part taxon-name-part-type="genus" reg="Cicinnus">Cicinnus</tp:taxon-name-part> <tp:taxon-name-part taxon-name-part-type="species" reg="melgibsoni">melgibsoni</tp:taxon-name-part></tp:taxon-name></italic> was described from Guatemala but is also found in southern Mexico (<xref ref-type="bibr" rid="B12">Herbin and Monzón 2015</xref>). The widespread <italic><tp:taxon-name><tp:taxon-name-part taxon-name-part-type="genus" reg="Cicinnus">C.</tp:taxon-name-part> <tp:taxon-name-part taxon-name-part-type="species" reg="mexicana">mexicana</tp:taxon-name-part></tp:taxon-name></italic> was described from Orizaba, Veracruz, Mexico. The first author has examined numerous <italic><tp:taxon-name><tp:taxon-name-part taxon-name-part-type="genus" reg="Cicinnus">C.</tp:taxon-name-part> <tp:taxon-name-part taxon-name-part-type="species" reg="mexicana">mexicana</tp:taxon-name-part></tp:taxon-name></italic> from near the type locality of this species as well as throughout Mexico, Guatemala, and Belize. Preliminary morphological studies and barcoding conducted herein suggest that there are at least two putative species under the name <italic><tp:taxon-name><tp:taxon-name-part taxon-name-part-type="genus" reg="Cicinnus">C.</tp:taxon-name-part> <tp:taxon-name-part taxon-name-part-type="species" reg="mexicana">mexicana</tp:taxon-name-part></tp:taxon-name></italic>, but they do not form a monophyletic group. One putative species, <italic><tp:taxon-name><tp:taxon-name-part taxon-name-part-type="genus" reg="Cicinnus">C.</tp:taxon-name-part> <tp:taxon-name-part taxon-name-part-type="species" reg="mexicana">mexicana</tp:taxon-name-part></tp:taxon-name></italic><italic>sensu stricto</italic>, is found in eastern and southern Mexico, on the eastern slopes of the Sierra Madre Oriental into central Guatemala (Baja Verapaz); and a second, undescribed, species occurs in southern Mexico (Chiapas and Oaxaca) and southern Guatemala. We do not describe the southern populations as a new taxon here, pending ongoing studies of <italic><tp:taxon-name><tp:taxon-name-part taxon-name-part-type="genus" reg="Cicinnus">Cicinnus</tp:taxon-name-part></tp:taxon-name></italic>, as it will be necessary to include additional populations. For example, the Costa Rican species <italic><tp:taxon-name><tp:taxon-name-part taxon-name-part-type="genus" reg="Cicinnus">C.</tp:taxon-name-part> <tp:taxon-name-part taxon-name-part-type="species" reg="tuisana">tuisana</tp:taxon-name-part></tp:taxon-name></italic> also falls into this broader <italic><tp:taxon-name><tp:taxon-name-part taxon-name-part-type="genus" reg="Cicinnus">C.</tp:taxon-name-part> <tp:taxon-name-part taxon-name-part-type="species" reg="mexicana">mexicana</tp:taxon-name-part></tp:taxon-name></italic><italic>sensu lato</italic> clade (Fig. <xref ref-type="fig" rid="F1">1</xref>) introducing additional uncertainty about the identity of these taxa. Despite these issues however, <italic><tp:taxon-name><tp:taxon-name-part taxon-name-part-type="genus" reg="Cicinnus">C.</tp:taxon-name-part> <tp:taxon-name-part taxon-name-part-type="species" reg="chambersi">chambersi</tp:taxon-name-part></tp:taxon-name></italic> is morphologically, genetically, and biogeographically distinct from any of these other taxa.</p><p>In northwestern Mexico there exists no name to adequately refer to <italic><tp:taxon-name><tp:taxon-name-part taxon-name-part-type="genus" reg="Cicinnus">Cicinnus</tp:taxon-name-part></tp:taxon-name></italic> species there, except for specimens clearly more allied to <italic><tp:taxon-name><tp:taxon-name-part taxon-name-part-type="genus" reg="Cicinnus">C.</tp:taxon-name-part> <tp:taxon-name-part taxon-name-part-type="species" reg="melsheimeri">melsheimeri</tp:taxon-name-part></tp:taxon-name></italic> as discussed previously. Therefore, <italic><tp:taxon-name><tp:taxon-name-part taxon-name-part-type="genus" reg="Cicinnus">C.</tp:taxon-name-part> <tp:taxon-name-part taxon-name-part-type="species" reg="chambersi">chambersi</tp:taxon-name-part></tp:taxon-name></italic> is the first named species belonging to the typical Neotropical <italic><tp:taxon-name><tp:taxon-name-part taxon-name-part-type="genus" reg="Cicinnus">Cicinnus</tp:taxon-name-part></tp:taxon-name></italic> species-group described from the arid southwestern United States and (likely) northwestern Mexico. We are aware of five specimens of <italic><tp:taxon-name><tp:taxon-name-part taxon-name-part-type="genus" reg="Cicinnus">Cicinnus</tp:taxon-name-part></tp:taxon-name></italic> from northwestern Mexico that are morphologically similar to <italic><tp:taxon-name><tp:taxon-name-part taxon-name-part-type="genus" reg="Cicinnus">C.</tp:taxon-name-part> <tp:taxon-name-part taxon-name-part-type="species" reg="chambersi">chambersi</tp:taxon-name-part></tp:taxon-name></italic> but are from scattered localities with inadequate numbers of specimens from each location to allow for a convincing determination as <italic><tp:taxon-name><tp:taxon-name-part taxon-name-part-type="genus" reg="Cicinnus">C.</tp:taxon-name-part> <tp:taxon-name-part taxon-name-part-type="species" reg="chambersi">chambersi</tp:taxon-name-part></tp:taxon-name></italic>. These specimens were also not barcoded. Therefore, none of these specimens are included in the type series of <italic><tp:taxon-name><tp:taxon-name-part taxon-name-part-type="genus" reg="Cicinnus">C.</tp:taxon-name-part> <tp:taxon-name-part taxon-name-part-type="species" reg="chambersi">chambersi</tp:taxon-name-part></tp:taxon-name></italic> in order to conservatively restrict the type series to specimens collected at and around the type locality in southern Arizona. Each of the five northwestern Mexican specimens will be discussed below in order to bring attention to them in hopes that additional material will be discovered or collected to better determine their identities. Complete collecting data, including institutional depositions, for these specimens can be found in the supplemental appendix (Suppl. material <xref ref-type="supplementary-material" rid="S3">3</xref>: File S1).</p><p>One male specimen from the <named-content xmlns:xlink="http://www.w3.org/1999/xlink" content-type="dwc:institutional_code" xlink:type="simple">AMNH</named-content> bears a label reading “Horcasitas.” We believe this refers to San Miguel de Horcasitas in Sonora, though admittedly the data are poorly documented. Externally this specimen resembles <italic><tp:taxon-name><tp:taxon-name-part taxon-name-part-type="genus" reg="Cicinnus">C.</tp:taxon-name-part> <tp:taxon-name-part taxon-name-part-type="species" reg="chambersi">chambersi</tp:taxon-name-part></tp:taxon-name></italic> but has straighter forewing margins and is in otherwise poor condition. The genitalia differ from <italic><tp:taxon-name><tp:taxon-name-part taxon-name-part-type="genus" reg="Cicinnus">C.</tp:taxon-name-part> <tp:taxon-name-part taxon-name-part-type="species" reg="chambersi">chambersi</tp:taxon-name-part></tp:taxon-name></italic> with the valvae of the Horcasitas specimen more rounded and curved upwards, which is more typical of <italic><tp:taxon-name><tp:taxon-name-part taxon-name-part-type="genus" reg="Cicinnus">C.</tp:taxon-name-part> <tp:taxon-name-part taxon-name-part-type="species" reg="mexicana">mexicana</tp:taxon-name-part></tp:taxon-name></italic>.</p><p>In the <abbrev xmlns:xlink="http://www.w3.org/1999/xlink" content-type="institution" xlink:title="Bohart Museum of Entomology, University of California, Davis, California, USA" id="ABBRID0E6VBG" xlink:type="simple">BME</abbrev> there are two apparently conspecific male specimens from Chihuahua, one from Temoris and another from Cuiteco, and a putatively conspecific female from Choix, Sinaloa. While these Chihuahuan males are externally very similar to <italic><tp:taxon-name><tp:taxon-name-part taxon-name-part-type="genus" reg="Cicinnus">C.</tp:taxon-name-part> <tp:taxon-name-part taxon-name-part-type="species" reg="chambersi">chambersi</tp:taxon-name-part></tp:taxon-name></italic> from Arizona, and inhabit comparable habitats, the female from nearby Choix displays a postmedial line angled differently from any examined female <italic><tp:taxon-name><tp:taxon-name-part taxon-name-part-type="genus" reg="Cicinnus">C.</tp:taxon-name-part> <tp:taxon-name-part taxon-name-part-type="species" reg="chambersi">chambersi</tp:taxon-name-part></tp:taxon-name></italic>, and thus makes the determination of the Chihuahuan males as <italic><tp:taxon-name><tp:taxon-name-part taxon-name-part-type="genus" reg="Cicinnus">C.</tp:taxon-name-part> <tp:taxon-name-part taxon-name-part-type="species" reg="chambersi">chambersi</tp:taxon-name-part></tp:taxon-name></italic> inconclusive (if the two males and the female are regarded as conspecific).</p><p>A single large male from the <named-content xmlns:xlink="http://www.w3.org/1999/xlink" content-type="dwc:institutional_code" xlink:type="simple">AMNH</named-content> with the following data is also worth discussing: Mexico, Sonora, Mile 6.2, Colonia Mesa Tres Ríos to Huachinera. This specimen is larger and paler than any examined <italic><tp:taxon-name><tp:taxon-name-part taxon-name-part-type="genus" reg="Cicinnus">C.</tp:taxon-name-part> <tp:taxon-name-part taxon-name-part-type="species" reg="chambersi">chambersi</tp:taxon-name-part></tp:taxon-name></italic>, and from farther east than any other putative Mexican <italic><tp:taxon-name><tp:taxon-name-part taxon-name-part-type="genus" reg="Cicinnus">C.</tp:taxon-name-part> <tp:taxon-name-part taxon-name-part-type="species" reg="chambersi">chambersi</tp:taxon-name-part></tp:taxon-name></italic>.</p><p>Finally, a single male from Minatitlán, Colima (in <abbrev xmlns:xlink="http://www.w3.org/1999/xlink" xlink:title="Becker Collection, Camacã, Bahia, Brazil" id="ABBRID0EEYBG" xlink:type="simple">VOB</abbrev>) and a single female from nearby Michoacán (Barcode of Life Datasystems, BC-Her2624) are known, which are morphologically more similar to <italic><tp:taxon-name><tp:taxon-name-part taxon-name-part-type="genus" reg="Cicinnus">C.</tp:taxon-name-part> <tp:taxon-name-part taxon-name-part-type="species" reg="chambersi">chambersi</tp:taxon-name-part></tp:taxon-name></italic> than <italic><tp:taxon-name><tp:taxon-name-part taxon-name-part-type="genus" reg="Cicinnus">C.</tp:taxon-name-part> <tp:taxon-name-part taxon-name-part-type="species" reg="mexicana">mexicana</tp:taxon-name-part></tp:taxon-name></italic> and may represent another undescribed species near <italic><tp:taxon-name><tp:taxon-name-part taxon-name-part-type="genus" reg="Cicinnus">C.</tp:taxon-name-part> <tp:taxon-name-part taxon-name-part-type="species" reg="chambersi">chambersi</tp:taxon-name-part></tp:taxon-name></italic> or the southern extent of the distribution of this species. We were unable to examine the genitalia of this population, though a barcode of the Michoacán specimen places it sister to <italic><tp:taxon-name><tp:taxon-name-part taxon-name-part-type="genus" reg="Cicinnus">C.</tp:taxon-name-part> <tp:taxon-name-part taxon-name-part-type="species" reg="chambersi">chambersi</tp:taxon-name-part></tp:taxon-name></italic> (see Fig. <xref ref-type="fig" rid="F1">1</xref>) in our analysis, supporting the hypothesis that they are closely related or perhaps even conspecific with <italic><tp:taxon-name><tp:taxon-name-part taxon-name-part-type="genus" reg="Cicinnus">C.</tp:taxon-name-part> <tp:taxon-name-part taxon-name-part-type="species" reg="chambersi">chambersi</tp:taxon-name-part></tp:taxon-name></italic>. We hope that additional collecting in these regions will help elucidate the distribution of <italic><tp:taxon-name><tp:taxon-name-part taxon-name-part-type="genus" reg="Cicinnus">C.</tp:taxon-name-part> <tp:taxon-name-part taxon-name-part-type="species" reg="chambersi">chambersi</tp:taxon-name-part></tp:taxon-name></italic> in Mexico, as well as to clarify the specific identities of the abovementioned specimens from Chihuahua, Colima, Michoacán, Sonora, and Sinaloa.</p></sec></tp:treatment-sec><tp:treatment-sec><!--Section generated to contain objects referenced in tp:taxon-treatment.--><supplementary-material xmlns:xlink="http://www.w3.org/1999/xlink" id="S3" position="float" orientation="portrait" xlink:type="simple"><object-id content-type="doi" xlink:type="simple">10.3897/zookeys.931.50203.suppl3</object-id><object-id content-type="arpha" xlink:type="simple">878A0C23-9C00-57CF-8544-5361668A02F3</object-id><label>Supplementary material 3</label><caption><p>File S1</p></caption><statement content-type="dataType"><label>Data type</label><p>Species data</p></statement><statement content-type="notes"><label>Explanation note</label><p>Data and remarks for additional <italic><tp:taxon-name><tp:taxon-name-part taxon-name-part-type="genus" reg="Cicinnus">Cicinnus</tp:taxon-name-part></tp:taxon-name></italic> examined in this study.</p></statement><media xlink:href="zookeys-931-049-s003.docx" mimetype="application" mime-subtype="vnd.openxmlformats-officedocument.wordprocessingml.document" position="float" orientation="portrait" xlink:type="simple" id="oo_405481.docx"><uri content-type="original_file" xlink:type="simple">https://binary.pensoft.net/file/405481</uri></media><permissions><license xlink:type="simple"><license-p>This dataset is made available under the Open Database License (http://opendatacommons.org/licenses/odbl/1.0/). The Open Database License (ODbL) is a license agreement intended to allow users to freely share, modify, and use this Dataset while maintaining this same freedom for others, provided that the original source and author(s) are credited.</license-p></license></permissions><attrib specific-use="authors">Ryan A. St Laurent, Lawrence E. Reeves, Akito Y. Kawahara</attrib></supplementary-material><fig id="F1" position="float" orientation="portrait"><object-id xmlns:xlink="http://www.w3.org/1999/xlink" content-type="doi" xlink:type="simple">10.3897/zookeys.931.50203.figure1</object-id><object-id xmlns:xlink="http://www.w3.org/1999/xlink" content-type="arpha" xlink:type="simple">5CECFBD3-3D25-5011-8DD0-01ADA9A6778B</object-id><label>Figure 1.</label><caption><p>Maximum likelihood phylogenetic tree inferred with IQ-TREE based on the <abbrev xmlns:xlink="http://www.w3.org/1999/xlink" xlink:title="cytochrome c oxidase subunit I" id="ABBRID0EVFAE" xlink:type="simple">COI</abbrev> marker, rooted to <italic><tp:taxon-name><tp:taxon-name-part taxon-name-part-type="genus" reg="Gonogramma">Gonogramma</tp:taxon-name-part> <tp:taxon-name-part taxon-name-part-type="species" reg="hanseni">hanseni</tp:taxon-name-part></tp:taxon-name></italic>. Black circles indicate SH-aLRT/<abbrev xmlns:xlink="http://www.w3.org/1999/xlink" xlink:title="Ultrafast Bootstraps" id="ABBRID0EEGAE" xlink:type="simple">UFBoot</abbrev> of 80/95 or greater for both values, and gray circles indicate SH-aLRT/<abbrev xmlns:xlink="http://www.w3.org/1999/xlink" xlink:title="Ultrafast Bootstraps" id="ABBRID0EIGAE" xlink:type="simple">UFBoot</abbrev> of 80–95 for both values. The scale bar represents expected number of nucleotide substitutions per site. See Suppl. material <xref ref-type="supplementary-material" rid="S1">1</xref>: Figure S1 for complete support values.</p></caption><graphic xmlns:xlink="http://www.w3.org/1999/xlink" xlink:href="zookeys-931-049-g001.jpg" position="float" orientation="portrait" xlink:type="simple" id="oo_405469.jpg"><uri content-type="original_file" xlink:type="simple">https://binary.pensoft.net/fig/405469</uri></graphic></fig><supplementary-material xmlns:xlink="http://www.w3.org/1999/xlink" id="S1" position="float" orientation="portrait" xlink:type="simple"><object-id content-type="doi" xlink:type="simple">10.3897/zookeys.931.50203.suppl1</object-id><object-id content-type="arpha" xlink:type="simple">82B9E393-1464-5D73-B0A6-B35D4A1EB446</object-id><label>Supplementary material 1</label><caption><p>Figure S1</p></caption><statement content-type="dataType"><label>Data type</label><p>PDF figure</p></statement><statement content-type="notes"><label>Explanation note</label><p>Maximum likelihood phylogenetic tree inferred with IQ-TREE based on the <abbrev xlink:title="cytochrome c oxidase subunit I" id="ABBRID0ERCBI" xlink:type="simple">COI</abbrev> marker, rooted to <italic><tp:taxon-name><tp:taxon-name-part taxon-name-part-type="genus" reg="Gonogramma">Gonogramma</tp:taxon-name-part> <tp:taxon-name-part taxon-name-part-type="species" reg="hanseni">hanseni</tp:taxon-name-part></tp:taxon-name></italic>.</p></statement><media xlink:href="zookeys-931-049-s001.pdf" mimetype="application" mime-subtype="pdf" position="float" orientation="portrait" xlink:type="simple" id="oo_405479.pdf"><uri content-type="original_file" xlink:type="simple">https://binary.pensoft.net/file/405479</uri></media><permissions><license xlink:type="simple"><license-p>This dataset is made available under the Open Database License (http://opendatacommons.org/licenses/odbl/1.0/). The Open Database License (ODbL) is a license agreement intended to allow users to freely share, modify, and use this Dataset while maintaining this same freedom for others, provided that the original source and author(s) are credited.</license-p></license></permissions><attrib specific-use="authors">Ryan A. St Laurent, Lawrence E. Reeves, Akito Y. Kawahara</attrib></supplementary-material></tp:treatment-sec><ref-list><ref id="B28"><mixed-citation xmlns:xlink="http://www.w3.org/1999/xlink" xlink:type="simple"><person-group><name name-style="western"><surname>St Laurent</surname><given-names>RA</given-names></name><name name-style="western"><surname>Kawahara</surname><given-names>AY</given-names></name></person-group> (<year>2019</year>) <article-title>Reclassification of the sack-bearer moths (<tp:taxon-name><tp:taxon-name-part taxon-name-part-type="order">Lepidoptera</tp:taxon-name-part></tp:taxon-name>, <tp:taxon-name><tp:taxon-name-part taxon-name-part-type="superfamily">Mimallonoidea</tp:taxon-name-part></tp:taxon-name>, <tp:taxon-name><tp:taxon-name-part taxon-name-part-type="family">Mimallonidae</tp:taxon-name-part></tp:taxon-name>).</article-title><source>ZooKeys</source><volume>815</volume>: <fpage>1</fpage>–<lpage>114</lpage>. <ext-link xlink:type="simple" ext-link-type="doi" xlink:href="10.3897/zookeys.815.27335">https://doi.org/10.3897/zookeys.815.27335</ext-link></mixed-citation></ref><ref id="B1"><mixed-citation xmlns:xlink="http://www.w3.org/1999/xlink" xlink:type="simple"><person-group><name name-style="western"><surname>Baynham</surname><given-names>P</given-names></name></person-group> (<year>2012</year>) <article-title>Threats to Sky Island communities of southeastern Arizona.</article-title><source>Desert Plants</source><volume>28</volume>: <fpage>22</fpage>–<lpage>27</lpage>.</mixed-citation></ref><ref id="B19"><mixed-citation xmlns:xlink="http://www.w3.org/1999/xlink" xlink:type="simple"><person-group><name name-style="western"><surname>Lemmon</surname><given-names>AR</given-names></name><name name-style="western"><surname>Emme</surname><given-names>SA</given-names></name><name name-style="western"><surname>Lemmon</surname><given-names>EM</given-names></name></person-group> (<year>2012</year>) <article-title>Anchored Hybrid Enrichment for massively high-throughput phylogenomics.</article-title><source>Systematic Biology</source><volume>61</volume>: <fpage>727</fpage>–<lpage>744</lpage>. <ext-link xlink:type="simple" ext-link-type="doi" xlink:href="10.1093/sysbio/sys049">https://doi.org/10.1093/sysbio/sys049</ext-link></mixed-citation></ref><ref id="B29"><mixed-citation xmlns:xlink="http://www.w3.org/1999/xlink" xlink:type="simple"><person-group><name name-style="western"><surname>St Laurent</surname><given-names>RA</given-names></name><name name-style="western"><surname>Mielke</surname><given-names>CGC</given-names></name><name name-style="western"><surname>Herbin</surname><given-names>D</given-names></name><name name-style="western"><surname>Dexter</surname><given-names>KM</given-names></name><name name-style="western"><surname>Kawahara</surname><given-names>AY</given-names></name></person-group> (<year>2020</year>) A new target capture phylogeny elucidates the systematics and evolution of wing coupling in sack-bearer moths. Systematic Entomology. <ext-link xlink:type="simple" ext-link-type="doi" xlink:href="10.1111/syen.12421">https://doi.org/10.1111/syen.12421</ext-link></mixed-citation></ref><ref id="B12"><mixed-citation xmlns:xlink="http://www.w3.org/1999/xlink" xlink:type="simple"><person-group><name name-style="western"><surname>Herbin</surname><given-names>D</given-names></name><name name-style="western"><surname>Monzón</surname><given-names>J</given-names></name></person-group> (<year>2015</year>) <article-title>Description of four new species of <tp:taxon-name><tp:taxon-name-part taxon-name-part-type="family">Mimallonidae</tp:taxon-name-part></tp:taxon-name> and four new species of <tp:taxon-name><tp:taxon-name-part taxon-name-part-type="family">Apatelodidae</tp:taxon-name-part></tp:taxon-name> from the El Mirador Basin in northern Guatemala.</article-title><source>Antenor</source><volume>2</volume>: <fpage>176</fpage>–<lpage>197</lpage>.</mixed-citation></ref></ref-list></tp:taxon-treatment>
