# Supplementary material for: Cicinnus chambersi: a new species of sack-bearer moth (Lepidoptera, Mimallonidae, Cicinninae) from southeastern Arizona, USA
Source: Zookeys. 2020 Apr 30;931:49–71. doi: 10.3897/zookeys.931.50203 (PMC7205858; doi:10.3897/zookeys.931.50203)
Supplement: Supplementary material 2 — Table S1 [file zookeys-931-049-s002.xlsx]

## Sheet: Sheet1
GenBank Accession Number	Bold ID number	Family	Subfamily	Tribe	Genus	Species	Country	State/Province	Collection	Source	Notes
HM379194	BC-Her4240	Mimallonidae	Cicinninae	Cicinnini	Gonogramma	hanseni	Guatemala	Petén	Collection of Daniel Herbin, Garidech, France	Publicly available on BOLD
GU800093	MDOK-2018	Mimallonidae	Cicinninae	Cicinnini	Cicinnus	melsheimeri	USA	Oklahoma	Centre for Biodiversity Genomics	Publicly available on BOLD
N/A	BBLOC196-11	Mimallonidae	Cicinninae	Cicinnini	Cicinnus	melsheimeri	USA	Florida	Centre for Biodiversity Genomics	Publicly available on BOLD
N/A	BC-Her3030	Mimallonidae	Cicinninae	Cicinnini	Cicinnus	cf. solvens	Panam	Veraguas	Collection of Daniel Herbin, Garidech, France	Publicly available on BOLD
HM378677	BC-Her3691	Mimallonidae	Cicinninae	Cicinnini	Cicinnus	melgibsoni	Guatemala	Petén	Collection of Daniel Herbin, Garidech, France	Publicly available on BOLD
N/A	BC-Her2624	Mimallonidae	Cicinninae	Cicinnini	Cicinnus	cf. chambersi	Mexico	Michoacán	Collection of Daniel Herbin, Garidech, France	Publicly available on BOLD
MT187613	RASBC56192	Mimallonidae	Cicinninae	Cicinnini	Cicinnus	chambersi	USA	Arizona	MGCL	This study	Paratype
MT187612	RASBC56191	Mimallonidae	Cicinninae	Cicinnini	Cicinnus	chambersi	USA	Arizona	MGCL	This study	Holotype
N/A	07-CRBS-967	Mimallonidae	Cicinninae	Cicinnini	Cicinnus	tuisana	Costa Rica	Alajuela	Research Collection of J. B. Sullivan	Publicly available on BOLD
MT187604	LEP58957	Mimallonidae	Cicinninae	Cicinnini	Cicinnus	mexicana	Mexico	Veracruz	MGCL	This study
N/A	BC-Her1671	Mimallonidae	Cicinninae	Cicinnini	Cicinnus	mexicana	Guatemala	Baja Verapaz	Collection of Daniel Herbin, Garidech, France	Publicly available on BOLD
N/A	BC-Her1672	Mimallonidae	Cicinninae	Cicinnini	Cicinnus	mexicana	Guatemala	Baja Verapaz	Collection of Daniel Herbin, Garidech, France	Publicly available on BOLD
N/A	BC-Her2959	Mimallonidae	Cicinninae	Cicinnini	Cicinnus	mexicana	Guatemala	Baja Verapaz	Collection of Daniel Herbin, Garidech, France	Publicly available on BOLD
MT187603	RASBC56195	Mimallonidae	Cicinninae	Cicinnini	Cicinnus	mexicana	Guatemala	Baja Verapaz	MGCL	This study
MT187605	RASBC57195	Mimallonidae	Cicinninae	Cicinnini	Cicinnus	sp. undescribed	Mexico	Chiapas	MGCL	This study
N/A	BC-Her1674	Mimallonidae	Cicinninae	Cicinnini	Cicinnus	sp. undescribed	Guatemala	Suchitepéquez	Collection of Daniel Herbin, Garidech, France	Publicly available on BOLD
MT187608	RASBC56193	Mimallonidae	Cicinninae	Cicinnini	Cicinnus	sp. undescribed	Guatemala	Sacatepéquez	MGCL	This study
N/A	BC-Her1673	Mimallonidae	Cicinninae	Cicinnini	Cicinnus	sp. undescribed	Guatemala	Suchitepéquez	Collection of Daniel Herbin, Garidech, France	Publicly available on BOLD
MT187607	RASBC57194	Mimallonidae	Cicinninae	Cicinnini	Cicinnus	sp. undescribed	Guatemala	Quetzaltenango	MGCL	This study
MT187606	RASBC56194	Mimallonidae	Cicinninae	Cicinnini	Cicinnus	sp. undescribed	Mexico	Chiapas	MGCL	This study
MT187610	RASBC817185	Mimallonidae	Cicinninae	Cicinnini	Cicinnus	sp. undescribed	Mexico	Oaxaca	MGCL	This study
MT187611	RASBC56196	Mimallonidae	Cicinninae	Cicinnini	Cicinnus	sp. undescribed	Guatemala	Zacapa	MGCL	This study
MT187609	RASBC725181	Mimallonidae	Cicinninae	Cicinnini	Cicinnus	sp. undescribed	Guatemala	Zacapa	MGCL	This study
