# Supplementary material for: Cicinnus chambersi: a new species of sack-bearer moth (Lepidoptera, Mimallonidae, Cicinninae) from southeastern Arizona, USA
Source: Zookeys. 2020 Apr 30;931:49–71. doi: 10.3897/zookeys.931.50203 (PMC7205858; doi:10.3897/zookeys.931.50203)
Supplement: Supplementary material 4 — File S2 [file zookeys-931-049-s004.fasta]

>BBLOC196-11_Cicinnus_melsheimeri_United_States_Florida
AACATTATATTTTATTTTTGGAATTTGAGCAGGAATAGTAGGAACTTCATTAAGTTTATTAATTCGTGCTGAATTAGGAAATCCGGGATCACTTATTGGAAATGATCAAATTTATAATACTATTGTAACAGCCCACGCTTTTATCATAATTTTTTTTATAGTTATACCAATTATAATTGGTGGATTTGGAAATTGATTAATTCCATTAATATTGGGAGCCCCAGATATAGCTTTTCCACGAATAAATAATATAAGATTTTGACTTTTACCCCCCTCTATTACTCTTTTAATTTCCAGAAGAATTGTAGAAAATGGAGCAGGTACAGGATGAACAGTTTATCCCCCACTTTCATCTAATATTGCTCATGGAGGTAGTTCTGTTGACTTAACTATTTTTTCATTACATTTAGCAGGAATTTCATCCATCTTAGGAGCAATTAATTTTATTACTACTATTATTAACATACGAATTAATAATATATCCTTTGATCAAATACCTTTATTTATTTGAGCTGTAGGAATTACAGCTTTATTACTTTTATTATCATTACCTGTTTTAGCAGGAGCTATTACAATACTTCTTACTGACCGAAATTTAAATACTTCCTTTTTTGACCCAGCAGGAGGAGGAGATCCTATCCTTTATCAACATCTATTT
>MDOK-2018_Cicinnus_melsheimeri_United_States_Oklahoma
AACATTATATTTTATTTTTGGAATTTGAGCAGGAATAGTAGGAACTTCATTAAGTTTATTAATTCGTGCTGAATTAGGAAATCCGGGATCACTTATTGGAAATGATCAAATCTATAATACTATTGTAACAGCCCATGCTTTTATCATAATTTTTTTTATAGTTATACCAATTATAATTGGTGGATTTGGAAATTGATTAATTCCATTAATATTGGGAGCCCCAGATATAGCTTTTCCACGAATAAATAATATAAGATTTTGACTTTTACCCCCCTCTATTACTCTTTTAATTTCCAGAAGAATTGTAGAAAATGGAGCAGGTACAGGATGAACAGTTTATCCCCCACTTTCATCTAATATTGCTCATAGAGGTAGTTCTGTTGACTTAACTATTTTTTCATTACATTTAGCAGGAATTTCATCCATTTTAGGAGCAATTAATTTTATTACTACTATTATTAACATACGAATTAATAATATATCCTTTGATCAAATACCTTTATTTATTTGAGCTGTAGGAATTACAGCTTTATTACTTTTATTATCATTACCTGTTTTAGCAGGAGCTATTACAATACTTCTTACTGACCGAAATTTAAATACTTCCTTTTTTGACCCAGCAGGAGGAGGAGATCCTATCCTTTATCAACATCTATTT
>BC-Her4240_Gonogramma_hanseni_Guatemala_Peten
AACATTATATTTTATTTTTGGAATTTGAGCAGGAATAGTAGGAACTTCTTTAAGTTTATTAATTCGAGCTGAATTAGGAAATCCAGGATCTTTAATTGGAGATGATCAAATTTATAATACTATTGTAACAGCTCATGCTTTTATTATAATTTTTTTTATAGTTATACCAATCATAATTGGTGGATTTGGTAATTGATTAGTACCATTAATATTAGGAGCTCCAGATATAGCTTTCCCCCGAATAAATAATATAAGTTTTTGACTTTTACCCCCATCTCTTACCCTATTAATTTCTAGAAGAATTGTAGAAAATGGAGCAGGTACAGGATGAACAGTTTACCCCCCACTTTCATCTAACATCGCTCACGGAGGAAGATCAGTTGATCTAGCCATTTTTTCTTTACATTTAGCAGGTATTTCATCCATTTTAGGTGCTATTAATTTTATTACCACTATTATTAATATACGAATCAATAATATATCCTTTGATCAAATACCCTTATTTGTTTGAGCTGTAGGAATTACAGCTCTATTACTTCTTCTTTCTTTACCAGTATTAGCTGGAGCTATTACTATACTTCTTACTGATCGAAATTTAAATACTTCATTTTTCGACCCTGCTGGAGGAGGGGACCCTATTCTTTATCAACATTTATTT
>RASBC56195_Cicinnus_mexicana_Guatemala_BajaVerapaz
AACTTTATATTTTATCTTTGGAATTTGAGCAGGAATATTAGGAACCTCTTTAAGCTTATTAATTCGAGCTGAATTAGGAAATCCTGGATCTTTAATTGGTGATGATCAAATTTATAATACTATTGTAACAGCTCACGCTTTTATTATAATTTTTTTTATAGTAATACCCATTATAATTGGAGGGTTTGGTAATTGATTAGTACCATTAATATTAGGAGCTCCAGATATAGCTTTCCCACGAATAAATAATATAAGTTTTTGATTATTACCCCCCTCTATTACCCTTCTAATTTCTAGAAGAATTGTAGAAAATGGAGCAGGAACAGGATGAACAGTTTATCCCCCACTTTCATCTAATATTGCTCATGGTGGCAGATCTGTTGACTTAGCTATTTTTTCCCTCCATTTAGCAGGTATTTCATCTATTTTAGGTGCAATTAATTTTATTACTACTATTATTAATATACGAATTAATAATATATCTTTTGATCAAATACCTTTATTTGTTTGAGCTGTAGGAATTACAGCTTTATTACTTCTCCTTTCTTTACCTGTTTTAGCTGGTGCTATTACCATACTTTTAACAGATCGAAATTTAAATACCTCTTTCTTTGATCCTGCCGGAGGAGGTGACCCAATCCTTTATCAACACTTATTT
>BC-Her1671_Cicinnus_mexicana_Guatemala_BajaVerapaz
AACTTTATATTTTATCTTTGGAATTTGAGCAGGAATATTAGGAACCTCTTTAAGCTTATTAATTCGAGCTGAATTAGGAAATCCTGGATCTTTAATTGGTGATGATCAAATTTATAATACTATTGTAACAGCTCACGCTTTTATTATAATTTTTTTTATAGTAATACCCATTATAATTGGAGGGTTTGGTAATTGATTAGTACCATTAATATTAGGAGCTCCAGATATAGCTTTCCCACGAATAAATAATATAAGTTTTTGATTATTACCCCCCTCTATTACCCTTCTAATTTCTAGAAGAATTGTAGAAAATGGAGCAGGAACAGGATGAACAGTTTATCCCCCACTTTCATCTAATATTGCTCATGGTGGCAGATCTGTTGACTTAGCTATTTTTTCCCTCCATTTAGCAGGTATTTCATCTATTTTAGGTGCAATTAATTTTATTACTACTATTATTAATATACGAATTAATAATATATCTTTTGATCAAATACCTTTATTTGTTTGAGCTGTAGGAATTACAGCTTTATTACTTCTCCTTTCTTTACCTGTTTTAGCTGGTGCTATTACCATACTTTTAACAGATCGAAATTTAAATACCTCTTTCTTTGATCCTGCCGGAGGAGGTGACCCAATCCTTTATCAACACTTATTT
>BC-Her1672_Cicinnus_mexicana_Guatemala_BajaVerapaz
AACTTTATATTTTATCTTTGGAATTTGAGCAGGAATATTAGGAACCTCTTTAAGCTTATTAATTCGAGCTGAATTAGGAAATCCTGGATCTTTAATTGGTGATGATCAAATTTATAATACTATTGTAACAGCTCACGCTTTTATTATAATTTTTTTTATAGTAATACCCATTATAATTGGAGGGTTTGGTAATTGATTAGTACCATTAATATTAGGAGCTCCAGATATAGCTTTCCCACGAATAAATAATATAAGTTTTTGATTATTACCCCCCTCTATTACCCTTCTAATTTCTAGAAGAATTGTAGAAAATGGAGCAGGAACAGGATGAACAGTTTATCCCCCACTTTCATCTAATATTGCTCATGGTGGCAGATCTGTTGACTTAGCTATTTTTTCCCTCCATTTAGCAGGTATTTCATCTATTTTAGGTGCAATTAATTTTATTACTACTATTATTAATATACGAATTAATAATATATCTTTTGATCAAATACCTTTATTTGTTTGAGCTGTAGGAATTACAGCTTTATTACTTCTCCTTTCTTTACCTGTTTTAGCTGGTGCTATTACCATACTTTTAACAGATCGAAATTTAAATACCTCTTTCTTTGATCCTGCCGGAGGAGGTGACCCAATCCTTTATCAACACTTATTT
>BC-Her2959_Cicinnus_mexicana_Guatemala_BajaVerapaz
AACTTTATATTTTATCTTTGGAATTTGAGCAGGAATATTAGGAACCTCTTTAAGCTTATTAATTCGAGCTGAATTAGGAAATCCTGGATCTTTAATTGGTGATGATCAAATTTATAATACTATTGTAACAGCTCACGCTTTTATTATAATTTTTTTTATAGTAATACCCATTATAATTGGAGGGTTTGGTAATTGATTAGTACCATTAATATTAGGAGCTCCAGATATAGCTTTCCCACGAATAAATAATATAAGTTTTTGATTATTACCCCCCTCTATTACCCTTCTAATTTCTAGAAGAATTGTAGAAAATGGAGCAGGAACAGGATGAACAGTTTATCCCCCACTTTCATCTAATATTGCTCATGGTGGCAGATCTGTTGACTTAGCTATTTTTTCCCTCCATTTAGCAGGTATTTCATCTATTTTAGGTGCAATTAATTTTATTACTACTATTATTAATATACGAATTAATAATATATCTTTTGATCAAATACCTTTATTTGTTTGAGCTGTAGGAATTACAGCTTTATTACTTCTCCTTTCTTTACCTGTTTTAGCTGGTGCTATTACCATACTTTTAACAGATCGAAATTTAAATACCTCTTTCTTTGATCCTGCCGGAGGAGGTGACCCAATCCTTTATCAACACTTATTT
>LEP58957_Cicinnus_mexicana_Mexico_Veracruz
AACTTTATATTTTATCTTTGGAATTTGAGCAGGAATATTAGGAACTTCTTTAAGCTTATTAATTCGAGCTGAATTAGGAAATCCTGGATCTTTAATTGGTGATGATCAAATTTATAATACTATTGTAACAGCTCACGCTTTTATTATAATTTTTTTTATGGTAATACCTATTATAATTGGAGGATTCGGTAATTGATTAGTGCCATTAATATTAGGAGCTCCAGATATAGCTTTCCCACGAATAAATAATATAAGTTTTTGACTATTACCCCCCTCTATTACCCTTCTAATTTCTAGAAGAATTGTAGAAAATGGAGCAGGAACAGGATGAACAGTTTATCCCCCACTTTCATCTAATATTGCTCATGGTGGTAGATCTGTTGACTTAGCTATTTTTTCTCTCCATTTAGCCGGTATCTCATCTATTCTAGGTGCAATTAATTTTATTACTACTATTATTAATATACGAATTAATAATATATTTTTTGATCAAATACCTTTATTTGTTTGAGCTGTAGGAATTACAGCTTTATTACTTCTCCTTTCTTTACCTGTTTTAGCTGGTGCTATTACCATACTTTTAACAGATCGAAATCTAAATACTTCTTTCTTTGATCCTGCTGGAGGAGGAGACCCAATTCTTTATCAACACTTATTT
>RASBC57195_Cicinnus_sp_undescribed_Guatemala_Chiapas
AACTTTATATTTTATTTTTGGAATTTGAGCAGGAATATTAGGAACTTCTTTAAGCTTATTAATTCGAGCTGAATTAGGAAATCCCGGATCTCTAATTGGTGATGATCAAATTTACAATACTATTGTAACAGCTCATGCTTTTATTATGATTTTTTTTATAGTTATACCTATTATAATTGGAGGATTTGGCAATTGATTAGTTCCACTAATATTAGGAGCTCCAGATATGGCTTTCCCACGAATAAATAATATAAGATTTTGACTCTTACCCCCTTCTATTACTCTTTTAATTTCTAGAAGAATTGTAGAAAATGGAGCAGGTACAGGATGAACAGTTTATCCCCCACTTTCATCTAATATTGCCCATGGTGGTGGATCTGTTGACTTAGCTATTTTTTCCCTTCATTTAGCAGGTATTTCTTCTATTTTAGGTGCAATTAATTTTATTACTACTATTATTAATATACGAATTAATAATATATCTTTTGATCAAATACCTTTATTTGTTTGAGCTGTAGGAATTACAGCTTTATTACTTCTCCTATCTTTACCTGTTTTAGCTGGTGCTATTACTATACTTTTAACAGATCGAAATTTAAATACTTCTTTTTTTGACCCTGCTGGAGGAGGAGATCCAATTCTTTATCAACACTTATTT
>RASBC56194_Cicinnus_sp_undescribed_Guatemala_Chiapas
AACTTTATATTTTATTTTTGGAATTTGAGCAGGAATATTAGGAACTTCTTTAAGCTTATTAATTCGAGCTGAATTAGGAAATCCAGGATCTCTAATTGGAGATGATCAAATTTACAATACTATTGTAACAGCTCATGCTTTTATTATAATTTTTTTTATAGTAATACCTATTATAATTGGAGGATTTGGCAATTGATTAGTCCCACTAATATTAGGAGCTCCAGATATGGCTTTCCCACGAATAAATAATATAAGATTTTGACTCTTACCCCCTTCTATTACTCTTTTAATTTCTAGAAGAATTGTAGAAAATGGAGCAGGTACAGGATGAACAGTTTACCCCCCACTTTCATCTAATATTGCCCATGGTGGTGGATCTGTTGACTTAGCTATTTTTTCTCTTCATTTAGCAGGTATTTCTTCTATTTTAGGTGCAATTAATTTTATTACTACTATTATTAATATACGAATTAATAATATATCTTTTGATCAAATACCTTTATTTGTTTGAGCTGTAGGAATTACAGCTTTATTACTTCTTCTCTCTTTACCTGTTTTAGCTGGTGCTATTACTATACTTTTAACAGATCGAAATTTAAATAYTTCTTTTTTTGACCCTGCYGGAGGGGGAGATCCAATTCTTTATCAACATTTATTT
>RASBC57194_Cicinnus_sp_undescribed_Guatemala_Quetzaltenango
AACTTTATATTTTATTTTTGGAATTTGAGCARGWNTATTAGGAACTTCTTTAAGCTTATTAATTCGAGCTGAATTAGGAAATCCAGGATCTCTAATTGGAGATGATCAAATTTACAATACTATTGTAACAGCTCATGCTTTTATTATAATTTTTTTTATAGTAATACCTATTATAATTGGAGGATTTGGAAATTGATTAGTCCCACTAATATTAGGAGCTCCAGATATGGCTTTCCCACGAATAAATAATATAAGATTTTGACTCTTACCCCCTTCTATTACTCTTTTAATTTCTAGAAGAATTGTAGAAAATGGAGCAGGTACAGGATGAACAGTTTATCCCCCACTTTCATCTAATATTGCCCATGGTGGTGGATCTGTTGACTTAGCTATTTTTTCTCTTCATTTAGCAGGTATTTCTTCTATTTTAGGTGCAATTAATTTTATTACTACTATTATTAATATACGAATTAATAATATATCTTTTGATCAAATACCTTTATTTGTTTGAGCTGTAGGAATTACAGCTTTATTACTTCTCCTCTCTTTACCTGTTTTAGCTGGTGCTATTACTATACTTTTAACAGATCGAAATTTAAATACTTCTTTTTTTGACCCTGCTGGAGGAGGAGATCCAATTCTTTATCAACACTTATTT
>RASBC56193_Cicinnus_sp_undescribed_Guatemala_Sacatepequez
AACTTTATATTTTATTTTTGGAATTTGAGCAGGAATATTAGGAACTTCTTTAAGCTTATTAATTCGAGCTGAATTAGGAAATCCAGGATCTCTAATTGGAGATGATCAAATTTACAATACTATTGTAACAGCTCATGCTTTTATTATAATTTTTTTTATAGTAATACCTATTATAATTGGAGGATTTGGAAATTGATTAGTCCCACTAATATTAGGAGCTCCAGATATGGCTTTCCCACGAATAAATAATATAAGATTTTGACTCTTACCCCCTTCTATTACTCTTTTAATTTCTAGAAGAATTGTAGAAAATGGAGCAGGTACAGGATGAACAGTTTATCCCCCACTTTCATCTAATATTGCCCATGGTGGTGGATCTGTTGACTTAGCTATTTTTTCTCTTCATTTAGCAGGTATTTCTTCTATTTTAGGTGCAATTAATTTTATTACTACTATTATTAATATACGAATTAATAATATATCTTTTGATCAAATACCTTTATTTGTTTGAGCTGTAGGAATTACAGCTTTATTACTTCTCCTCTCTTTACCTGTTTTAGCTGGTGCTATTACTATACTTTTAACAGATCGAAATTTAAATACTTCTTTTTTTGACCCTGCTGGAGGAGGAGATCCAATTCTTTATCAACACTTATTT
>BC-Her1673_Cicinnus_sp_undescribed_Guatemala_Suchitepequez
AACTTTATATTTTATTTTTGGAATTTGAGCAGGAATATTAGGAACTTCTTTAAGCTTATTAATTCGAGCTGAATTAGGAAATCCAGGATCTCTAATTGGAGATGATCAAATTTACAATACTATTGTAACAGCTCATGCTTTTATTATAATTTTTTTTATAGTAATACCTATTATAATTGGAGGATTTGGAAATTGATTAGTCCCACTAATATTAGGAGCTCCAGATATGGCTTTCCCACGAATAAATAATATAAGATTTTGACTCTTACCCCCTTCTATTACTCTTTTAATTTCTAGAAGAATTGTAGAAAATGGAGCAGGTACAGGATGAACAGTTTATCCCCCACTTTCATCTAATATTGCCCATGGTGGTGGATCTGTTGACTTAGCTATTTTTTCTCTTCATTTAGCAGGTATTTCTTCTATTTTAGGTGCAATTAATTTTATTACTACTATTATTAATATACGAATTAATAATATATCTTTTGATCAAATACCTTTATTTGTTTGAGCTGTAGGAATTACAGCTTTATTACTTCTCCTCTCTTTACCTGTTTTAGCTGGTGCTATTACTATACTTTTAACAGATCGAAATTTAAATACTTCTTTTTTTGACCCTGCTGGAGGAGGAGATCCAATTCTTTATCAACACTTATTT
>BC-Her1674_Cicinnus_sp_undescribed_Guatemala_Suchitepequez
AACTTTATATTTTATTTTTGGAATTTGAGCAGGAATATTAGGAACTTCTTTAAGCTTATTAATTCGAGCTGAATTAGGAAATCCAGGATCTCTAATTGGAGATGATCAAATTTACAATACTATTGTAACAGCTCATGCTTTTATTATAATTTTTTTTATAGTAATACCTATTATAATTGGAGGATTTGGAAATTGATTAGTCCCACTAATATTAGGAGCTCCAGATATGGCTTTCCCACGAATAAATAATATAAGATTTTGACTCTTACCCCCTTCTATTACTCTTTTAATTTCTAGAAGAATTGTAGAAAATGGAGCAGGTACAGGATGAACAGTTTATCCCCCACTTTCATCTAATATTGCCCATGGTGGTGGATCTGTTGACTTAGCTATTTTTTCTCTTCATTTAGCAGGTATTTCTTCTATTTTAGGTGCAATTAATTTTATTACTACTATTATTAATATACGAATTAATAATATATCTTTTGATCAAATACCTTTATTTGTTTGAGCTGTAGGAATTACAGCTTTATTACTTCTCCTCTCTTTACCTGTTTTAGCTGGTGCTATTACTATACTTTTAACAGATCGAAATTTAAATACTTCTTTTTTTGACCCTGCTGGAGGAGGAGATCCAA--------------------
>RASBC725181_Cicinnus_sp_undescribed_Guatemala_Zacapa
AACTTTATATTTTATTTTTGGAATTTGAGCAGGAATATTAGGAACTTCTTTAAGCTTATTAATTCGAGCTGAATTAGGAAATCCAGGATCTCTAATTGGAGATGATCAAATTTACAATACTATTGTAACAGCTCATGCTTTTATTATAATTTTTTTTATAGTAATACCTATTATAATTGGAGGATTTGGCAATTGATTAGTCCCACTAATATTAGGAGCTCCAGATATAGCTTTCCCACGAATAAATAATATAAGATTTTGACTCTTACCCCCTTCTATTACTCTTTTAATTTCTAGAAGAATTGTAGAAAATGGAGCAGGTACAGGATGAACAGTTTATCCCCCACTTTCATCTAATATTGCCCATGGTGGTGGATCTGTTGACTTAGCTATTTTTTCTCTTCATTTAGCAGGTATTTCTTCTATTTTAGGTGCAATTAATTTTATTACTACTATTATTAATATACGAATTAATAATATATCTTTTGATCAAATACCTTTATTTGTTTGAGCTGTAGGAATTACAGCTTTATTACTTCTCCTCTCTTTACCTGTTTTAGCTGGTGCTATTACTATACTTTTAACAGATCGAAATTTAAATACTTCTTTTTTTGACCCTGCTGGAGGRGGAGATCCAATTCTTTATCAACATTTATTT
>RASBC817185_Cicinnus_sp_undescribed_Mexico_Oaxaca
AACTTTATATTTTATTTTTGGAATTTGAGCAGGAATATTAGGAACTTCTTTAAGCTTATTAATTCGAGCTGAATTAGGAAATCCAGGATCTCTAATTGGAGATGATCAAATTTACAATACTATTGTAACAGCTCATGCTTTTATTATAATTTTTTTTATAGTAATACCTATTATAATTGGAGGATTTGGCAATTGATTAGTCCCACTAATATTAGGAGCTCCAGATATGGCTTTCCCACGAATAAATAATATAAGATTTTGACTCTTACCCCCTTCTATTACTCTTTTAATTTCTAGAAGAATTGTAGAAAATGGAGCAGGTACAGGATGAACAGTTTATCCCCCACTTTCATCTAATATTGCCCATGGTGGTGGATCTGTTGACTTAGCTATTTTTTCTCTTCATTTAGCAGGTATTTCTTCTATTTTAGGTGCAATTAATTTTATTACTACTATTATTAATATACGAATTAATAATATATCTTTTGATCAAATACCTTTATTTGTTTGAGCTGTAGGAATTACAGCTTTATTACTTCTCCTCTCTTTACCTGTTTTAGCTGGTGCTATTACTATACTTTTAACAGATCGAAATTTAAATACTTCTTTTTTTGACCCTGCTGGAGGGGGAGATCCAATTCTTTATCAACATTTATTT
>RASBC56196_Cicinnus_sp_undescribed_Guatemala_Zacapa
AACTTTATATTTTATTTTTGGAATTTGAGCAGGAATATTAGGAACTTCTTTAAGCTTATTAATTCGAGCTGAATTAGGAAATCCAGGATCTCTAATTGGAGATGATCAAATTTACAATACTATTGTAACAGCTCATGCTTTTATTATAATTTTTTTTATAGTAATACCTATTATAATTGGAGGATTTGGCAATTGATTAGTCCCACTAATATTAGGAGCTCCAGATATAGCTTTCCCACGAATAAATAATATAAGATTTTGACTCTTACCCCCTTCTATTACTCTTTTAATTTCTAGAAGAATTGTAGAAAATGGAGCAGGTACAGGATGAACAGTTTATCCCCCACTTTCATCTAATATTGCCCATGGTGGTGGATCTGTTGACTTAGCTATTTTTTCTCTTCATTTAGCAGGTATTTCTTCTATTTTAGGTGCAATTAATTTTATTACTACTATTATTAATATACGAATTAATAATATATCTTTTGATCAAATACCTTTATTTGTTTGAGCTGTAGGAATTACAGCTTTATTACTTCTCCTCTCTTTACCTGTTTTAGCTGGTGCTATTACTATACTTTTAACAGATCGAAATTTAAATACTTCTTTTTTTGACCCTGCTGGAGGGGGAGATCCAATTCTTTATCAACATTTATTT
>RASBC56191_Cicinnus_chambersi_United_States_Arizona
AACTTTATATTTTATTTTTGGAATTTGAGCAGGAATATTAGGAACTTCTTTAAGTTTATTAATTCGAGCTGAATTAGGAAATCCTGGATCTTTAATTGGAGATGATCAAATTTATAATACTATTGTAACAGCTCATGCTTTTATTATAATTTTTTTTATAGTAATACCTATTATAATTGGAGGATTTGGTAACTGATTAGTACCTTTAATATTAGGGGCTCCAGATATAGCTTTTCCTCGAATAAATAATATAAGATTTTGACTTTTACCCCCTTCTATTACTCTTCTAATTTCTAGAAGAATCGTAGAAAACGGAGCAGGTACAGGATGAACAGTTTATCCCCCACTTTCATCTAACATCGCCCATGGTGGAGGATCTGTCGACTTAGCTATTTTTTCCCTTCATTTAGCTGGTATTTCATCTATTTTAGGTGCAATTAACTTTATTACTACTATTATCAATATACGAATTAATAATATATCCTTTGATCAAATACCTCTATTTGTTTGAGCTGTAGGAATTACAGCTTTATTACTTCTTCTTTCTTTACCTGTTTTAGCTGGTGCTATTACCATACTTCTTACAGATCGAAATTTAAATACTTCTTTCTTTGATCCTGCTGGAGGAGGAGATCCAATTCTTTACCAACATTTATTT
>RASBC56192_Cicinnus_chambersi_United_States_Arizona
AACTTTATATTTTATTTTTGGAATTTGAGCAGGAATATTAGGAACTTCTTTAAGTTTATTAATTCGAGCTGAATTAGGAAATCCTGGATCTTTAATTGGAGATGATCAAATTTATAATACTATTGTAACAGCTCATGCTTTTATTATAATTTTTTTTATAGTAATACCTATTATAATTGGAGGATTTGGTAACTGATTAGTACCTTTAATATTAGGGGCTCCAGATATAGCTTTTCCTCGAATAAATAATATAAGATTTTGACTTTTACCCCCTTCTATTACTCTTCTAATTTCTAGAAGAATCGTAGAAAACGGAGCAGGTACAGGATGAACAGTTTATCCCCCACTTTCATCTAACATCGCCCATGGTGGAGGATCTGTCGACTTAGCTATTTTTTCCCTTCATTTAGCTGGTATTTCATCTATTTTAGGTGCAATTAACTTTATTACTACTATTATCAATATACGAATTAATAATATATCCTTTGATCAAATACCTCTATTTGTTTGAGCTGTAGGAATTACAGCTTTATTACTTCTTCTTTCTTTACCTGTTTTAGCTGGTGCTATTACCATACTTCTTACAGATCGAAATTTAAATACTTCTTTCTTTGATCCTGCTGGAGGAGGAGATCCAATTCTTTACCAACATTTATTT
>BC-Her2624_Cicinnus_cf_chambersi_Mexico_Michoacan
AACTTTGTATTTTATTTTTGGAATTTGAGCAGGAATATTAGGAACTTCTTTAAGTTTATTAATTCGAGCTGAATTAGGAAATCCTGGATCTTTAATTGGAGATGACCAAATTTATAATACTATTGTAACAGCTCATGCTTTTATTATAATTTTTTTTATAGTAATACCTATTATAATTGGAGGATTTGGTAACTGATTAGTACCTTTAATATTAGGAGCCCCAGATATAGCTTTTCCCCGAATAAATAATATAAGATTTTGACTTTTGCCCCCCTCTATTACTCTTCTAATTTCTAGAAGAATCGTAGAAAACGGAGCAGGTACAGGATGAACAGTTTATCCCCCACTTTCATCTAATATCGCCCATGGTGGAGGATCTGTCGACTTAGCTATTTTTTCCCTTCATTTAGCTGGTATTTCATCTATTTTAGGTGCAATTAACTTCATTACTACTATTATCAATATACGAATTAATAGTATATCCTTTGATCAAATACCTCTATTTGTTTGAGCTGTAGGAATTACAGCTTTATTACTTCTTCTCTCCTTACCTGTCTTAGCTGGTGCTATTACGATACTTCTTACAGATCGAAATTTAAATACTTCTTTCTTTGATCCTGCTGGAGGAGGAGATCCAATTCTTTATCAACATTTATTT
>BC-Her3691_Cicinnus_melgibsoni_Guatemala_Peten
------------TATTTTTGGAATTTGAGCAGGAATATTAGGAACTTCATTAAGTTTATTAATTCGAGCTGAATTAGGAAATCCTGGATCTTTAATTGGAGATGATCAAATTTATAATACTATTGTAACAGCTCATGCTTTTATTATAATTTTTTTTATAGTAATACCTATTATAATTGGAGGATTTGGTAATTGATTAGTACCTTTAATATTAGGAGCCCCAGATATAGCTTTCCCCCGAATAAATAATATAAGATTTTGACTTTTACCTCCTTCTATTACTCTTCTAATTTCTAGAAGAATTGTAGAAAATGGAGCAGGTACAGGATGAACAGTTTATCCCCCACTTTCATCCAATATTGCCCATGGTGGAGGATCTGTTGACTTAGCTATTTTTTCTCTTCATTTAGCAGGTATTTCATCTATTTTAGGTGCAATTAATTTTATTACCACTATTATCAACATACGAATTAATAATATATCCTTTGATCAAATACCTTTATTTGTTTGAGCTGTAGGAATTACAGCCTTATTACTACTTCTTTCTTTACCTGTTTTAGCTGGTGCTATTACTATACTTTTAACAGATCGAAATTTAAACACTTCTTTCTTTGATCCTGCTGGAGGAGGGGATCCAATTCTTTATCAACATTTATTT
>BC-Her3030_Cicinnus_cf_solvens_Panama_Veraguas
AACTTTATATTTTATTTTTGGAATTTGAGCAGGAATATTAGGAACTTCATTAAGTTTATTAATTCGGGCTGAATTAGGAAATCCTGGATCTTTAATTGGAGATGATCAAATTTATAATACTATTGTAACAGCTCATGCTTTTATTATAATTTTTTTTATAGTAATACCTATTATAATTGGAGGATTTGGTAATTGATTAGTACCTTTAATATTAGGAGCCCCAGATATAGCTTTCCCCCGAATAAATAATATAAGATTTTGACTTTTACCTCCTTCTATTACTCTTTTAATTTCTAGAAGAATTGTAGAAAATGGAGCAGGTACAGGATGAACAGTCTATCCCCCTCTTTCATCTAATATTGCTCATGGTGGAGGATCTGTTGATTTAGCTATTTTTTCCCTTCATTTAGCAGGTATTTCATCTATTTTAGGTGCAATTAATTTTATCACCACTATTATTAACATACGAATCAATAATATATCCTTTGATCAAATACCTTTATTTGTTTGAGCTGTAGGAATTACAGCTTTATTATTACTTCTTTCATTACCTATTTTAGCTGGTGCTATTACTATACTTCTTACAGATCGAAACTTAAATACTTCTTTTTTTGATCCTGCTGGAGGAGGAGATCCAATTCTTTACCAAC--------
>07-CRBS-967_Cicinnus_tuisana_Costa_Rica_Alajuela
AACTTTATATTTTATCTTTGGAATTTGAGCAGGAATACTAGGAACTTCTTTAAGTTTACTAATTCGAGCTGAATTAGGAAATCCTGGATCTTTAATTGGTGATGATCAAATTTATAATACTATTGTAACAGCTCATGCTTTTATTATAATTTTTTTTATAGTTATACCTATTATAATCGGAGGATTTGGTAATTGATTAGTACCTTTAATATTAGGAGCTCCAGATATAGCTTTCCCACGAATAAATAATATAAGATTTTGACTATTGCCCCCCTCTATTACCCTTCTAATTTCTAGAAGAATTGTAGAAAATGGAGCAGGTACAGGATGAACAGTTTATCCCCCACTTTCATCTAATATCGCTCATGGTGGTAGATCTGTTGACTTAGCTATTTTTTCCCTCCATTTAGCAGGTATTTCGTCTATTTTAGGAGCAATTAATTTTATTACTACTATTATTAATTTACGAATTAATAACATATCCTTTGATCAAATACCCCTATTTGTTTGAGCTGTAGGAATTACAGCTTTATTACTTCTCCTTTCTCTACCTGTTTTAGCTGGTGCTATTACTATACTTTTAACGGATCGAAATTTAAATACTTCTTTTTTTGACCCTGCTGGGGGAGGAGATCCAATCCTTTATCAACACTTATTT
