# Supplementary material for: Cicinnus chambersi: a new species of sack-bearer moth (Lepidoptera, Mimallonidae, Cicinninae) from southeastern Arizona, USA
Source: Zookeys. 2020 Apr 30;931:49–71. doi: 10.3897/zookeys.931.50203 (PMC7205858; doi:10.3897/zookeys.931.50203)
Supplement: Supplementary material 5 — File S3 [file zookeys-931-049-s005.tre]

(BBLOC196-11_Cicinnus_melsheimeri_United_States_Florida:0.0000024775,MDOK-2018_Cicinnus_melsheimeri_United_States_Oklahoma:0.0069558945,(BC-Her4240_Gonogramma_hanseni_Guatemala_Peten:0.0566328705,(((((((RASBC56195_Cicinnus_mexicana_Guatemala_BajaVerapaz:0.0000000000,BC-Her2959_Cicinnus_mexicana_Guatemala_BajaVerapaz:0.0000000000):0.0000000000,BC-Her1672_Cicinnus_mexicana_Guatemala_BajaVerapaz:0.0000000000):0.0000010000,BC-Her1671_Cicinnus_mexicana_Guatemala_BajaVerapaz:0.0000010000)95.7/100:0.0145913387,LEP58957_Cicinnus_mexicana_Mexico_Veracruz:0.0181118571)83.7/98:0.0116969683,07-CRBS-967_Cicinnus_tuisana_Costa_Rica_Alajuela:0.0399643714)87.1/85:0.0172026853,(RASBC57195_Cicinnus_sp_undescribed_Mexico_Chiapas:0.0084986352,((RASBC56194_Cicinnus_sp_undescribed_Mexico_Chiapas:0.0033850898,((RASBC725181_Cicinnus_sp_undescribed_Guatemala_Zacapa:0.0000024847,RASBC56196_Cicinnus_sp_undescribed_Guatemala_Zacapa:0.0000022084)91.4/63:0.0016690286,RASBC817185_Cicinnus_sp_undescribed_Mexico_Oaxaca:0.0000024847)0/38:0.0000020683)89.1/60:0.0033616195,(((RASBC57194_Cicinnus_sp_undescribed_Guatemala_Quetzaltenango:0.0000010000,BC-Her1673_Cicinnus_sp_undescribed_Guatemala_Suchitepequez:0.0000010000)0/16:0.0000020600,RASBC56193_Cicinnus_sp_undescribed_Guatemala_Sacatepequez:0.0000010000)0/98:0.0000010000,BC-Her1674_Cicinnus_sp_undescribed_Guatemala_Suchitepequez:0.0000024847)78.1/74:0.0017156632)79/52:0.0042795350)95.3/86:0.0266888899)70.2/60:0.0197961973,(((RASBC56191_Cicinnus_chambersi_United_States_Arizona:0.0000010000,RASBC56192_Cicinnus_chambersi_United_States_Arizona:0.0000010000)83/100:0.0073030038,BC-Her2624_Cicinnus_cf_chambersi_Mexico_Michoacan:0.0195642694)95.9/100:0.0216026091,(BC-Her3691_Cicinnus_melgibsoni_Guatemala_Peten:0.0128459509,BC-Her3030_Cicinnus_cf_solvens_Panama_Veraguas:0.0314690959)89.6/85:0.0124358281)73.3/71:0.0062722170)98.9/96:0.0650542780)100/100:0.1418256166);
